# Supplementary material for: Phosphorylation of muramyl peptides by NAGK is required for NOD2 activation
Source: Nature. 2022 Aug 24;609(7927):590–6. doi: 10.1038/s41586-022-05125-x (PMC9477735; doi:10.1038/s41586-022-05125-x)
Supplement: Supplementary file 4 — Tabular results of the haploid genetic screen for NOD2 regulators Data were processed as described in the methods section. The columns are: gene symbol, mutations identified in the respective gene in IL-1B–mScarletlow cells, all other mutations identified in IL-1B–mScarletlow cells, mutations identified in the respective gene in IL-1B–mScarlethigh cells, all other mutations identified in IL-1B–mScarlethigh cells, P-value, FDR-corrected P-value. [file 41586_2022_5125_MOESM4_ESM.xlsx]

## Sheet: Suppl. Table 1
Gene	Low	LT	High	HT	Pv	FCPv
ETV6	196	763169	1658	875671	1.78581e-246	2.9123e-242
SPI1	853	762512	23	877306	2.20069e-245	1.79445e-241
AHI1	281	763084	1598	875731	8.10193e-186	4.40421e-182
NOD2	553	762812	10	877319	2.47912e-166	1.01074e-162
IL1B	505	762860	3	877326	4.74285e-162	1.54693e-158
XIAP	347	763018	11	877318	1.32428e-98	3.59938e-95
PTPN1	277	763088	1090	876239	4.18909e-91	9.75938e-88
WT1	580	762785	1513	875816	1.45398e-69	2.96393e-66
KDM6A	497	762868	129	877200	8.67218e-64	1.5714e-60
RUNX1;RUNX1-IT1	241	763124	852	876477	3.48039e-63	5.67582e-60
RIPK2	340	763025	59	877270	2.947e-58	4.36907e-55
PPP2R4	52	763313	400	876929	1.40315e-57	1.90688e-54
RREB1	97	763268	501	876828	3.81156e-55	4.78146e-52
ZMIZ1	160	763205	618	876711	2.29764e-51	2.67642e-48
GIGYF2	15	763350	251	877078	8.97254e-50	9.75494e-47
NSD1	212	763153	54	877275	1.60648e-28	1.63741e-25
ANKRD11	340	763025	136	877193	4.55941e-28	4.37382e-25
CRAMP1L	69	763296	293	877036	1.18962e-27	1.0778e-24
PDCD6;AHRR	1235	762130	2079	875250	4.87774e-27	4.18664e-24
MEF2C	547	762818	1090	876239	6.13113e-27	4.99932e-24
NAGK	97	763268	5	877324	3.88855e-26	3.01974e-23
PTPN2	256	763109	608	876721	4.19569e-24	3.11015e-21
FBXW11	135	763230	28	877301	1.17624e-21	8.34002e-19
CCNC	5	763360	94	877235	5.44448e-20	3.69952e-17
FLJ30838	1330	762035	2095	875234	1.17619e-19	7.67254e-17
RASA2	372	762993	744	876585	4.03479e-19	2.53074e-16
KDM3B	150	763215	42	877287	4.49939e-19	2.71763e-16
TADA3	12	763353	113	877216	4.89831e-19	2.85292e-16
FNIP1	489	762876	298	877031	2.01971e-18	1.13577e-15
BRE;MIR4263	252	763113	112	877217	2.86972e-18	1.54346e-15
USP34;SNORA70B	143	763222	373	876956	2.93397e-18	1.54346e-15
ZBTB7B	269	763096	129	877200	2.68003e-17	1.36581e-14
ATF7IP	217	763148	481	876848	1.05864e-16	5.23161e-14
ARNT	186	763179	74	877255	4.28389e-16	2.05476e-13
LYL1	209	763156	92	877237	1.26428e-15	5.89081e-13
RBCK1	100	763265	22	877307	1.32652e-15	6.00913e-13
RANBP1	159	763206	59	877270	3.82068e-15	1.68399e-12
TNRC18	388	762977	236	877093	5.72674e-15	2.45767e-12
UCHL5	113	763252	31	877298	6.23153e-15	2.60574e-12
PPP4R2;EBLN2	10	763355	89	877240	7.97362e-15	3.25085e-12
UBE2H	72	763293	222	877107	1.04898e-14	4.17237e-12
SMARCD2	118	763247	35	877294	1.37526e-14	5.33992e-12
THRA	189	763176	83	877246	2.72476e-14	1.03338e-11
TAB1;LOC100506472	45	763320	1	877328	2.78901e-14	1.03371e-11
IKZF2	158	763207	363	876966	5.12137e-14	1.85598e-11
ARID2	190	763175	86	877243	1.11697e-13	3.95989e-11
METAP2	4	763361	64	877265	2.35312e-13	8.16484e-11
PPP6R3	20	763345	105	877224	8.81231e-13	2.99398e-10
SMARCC1	286	763079	166	877163	9.61185e-13	3.19898e-10
NUP43	66	763299	11	877318	1.06144e-12	3.46199e-10
UBR4	91	763274	26	877303	5.78473e-12	1.84975e-09
GATA2	244	763121	138	877191	1.15826e-11	3.63248e-09
EHMT1;FLJ40292	97	763268	241	877088	2.58647e-11	7.95852e-09
RPTOR	207	763158	111	877218	3.01213e-11	9.09664e-09
HIRA	18	763347	92	877237	3.68228e-11	1.09183e-08
FBXO11	97	763268	32	877297	6.18081e-11	1.79994e-08
IKBKG	30	763335	0	877329	1.07401e-10	3.07279e-08
NF1	560	762805	907	876422	1.27776e-10	3.59271e-08
CDKN2A	137	763228	299	877030	1.70466e-10	4.7118e-08
RPRD2	38	763327	130	877199	1.73626e-10	4.71917e-08
PTEN	529	762836	399	876930	1.83034e-10	4.89332e-08
ZNF521	2290	761075	3132	874197	2.04508e-10	5.37923e-08
GSE1	100	763265	238	877091	2.46079e-10	6.36992e-08
AFF1	396	762969	674	876655	3.56966e-10	9.06675e-08
REL	129	763236	57	877272	3.6138e-10	9.06675e-08
CMIP;LOC100129617	133	763232	289	877040	4.2694e-10	1.05493e-07
MAP3K7	43	763322	5	877324	5.0603e-10	1.23169e-07
MTF2	43	763322	136	877193	6.72327e-10	1.6124e-07
EPC1	318	763047	213	877116	7.01265e-10	1.65742e-07
TBC1D5	324	763041	218	877111	7.73545e-10	1.80214e-07
ZMYND8	392	762973	279	877050	8.06418e-10	1.85226e-07
PRR14L	152	763213	75	877254	8.27582e-10	1.87447e-07
BIRC6;MIR558	374	762991	264	877065	1.05272e-09	2.35175e-07
MED13L;MIR620	7	763358	56	877273	2.51387e-09	5.54002e-07
MYB	14	763351	73	877256	3.75898e-09	8.17352e-07
POU2F1	500	762865	386	876943	4.10359e-09	8.80544e-07
USP10	275	763090	181	877148	4.69101e-09	9.9352e-07
ELAVL1	8	763357	57	877272	5.43265e-09	1.13584e-06
DUSP10	174	763191	340	876989	5.92467e-09	1.22303e-06
CAPRIN1	166	763199	91	877238	6.35202e-09	1.29486e-06
ELF1	793	762572	1185	876144	8.50852e-09	1.71305e-06
PTPN12	189	763176	359	876970	1.34806e-08	2.68099e-06
SPOP	219	763146	137	877192	1.45544e-08	2.85968e-06
EIF4E2	3	763362	41	877288	1.61687e-08	3.13905e-06
ASXL2	68	763297	170	877159	1.68351e-08	3.22996e-06
SUV39H1	55	763310	14	877315	1.96132e-08	3.71921e-06
ZNF217	62	763303	18	877311	2.66738e-08	4.99996e-06
ZBTB2	14	763351	67	877262	4.10815e-08	7.61316e-06
TOE1	44	763321	9	877320	5.19312e-08	9.51567e-06
LOC339862	3847	759518	4966	872363	5.64541e-08	1.02295e-05
CCDC6	86	763279	35	877294	6.95279e-08	1.246e-05
NCOA6	82	763283	33	877296	9.53368e-08	1.6789e-05
SPEN	55	763310	143	877186	9.57428e-08	1.6789e-05
ZNF710	581	762784	886	876443	1.01847e-07	1.76693e-05
MSN	365	763000	595	876734	1.23996e-07	2.12856e-05
GCN1L1;MIR4498	23	763342	82	877247	2.17299e-07	3.69137e-05
PHF23	35	763330	105	877224	2.41801e-07	4.06525e-05
UFL1	13	763352	61	877268	2.54206e-07	4.23019e-05
CDK6	287	763078	480	876849	3.76524e-07	6.20238e-05
STAG2	263	763102	446	876883	4.22355e-07	6.88776e-05
ASXL1	67	763298	25	877304	5.00157e-07	8.0758e-05
LSM14A	26	763339	86	877243	5.24283e-07	8.38235e-05
CBFA2T3	331	763034	253	877076	9.18947e-07	0.000144098
SAMSN1	1071	762294	991	876338	9.1867e-07	0.000144098
TMEM48	33	763332	6	877323	1.13429e-06	0.000176172
GFI1	95	763270	195	877134	2.18916e-06	0.0003368
ARID1B	415	762950	337	876992	2.2704e-06	0.000346034
USP22	24	763341	77	877252	3.11922e-06	0.000471002
SETDB1	15	763350	59	877270	3.47544e-06	0.000519978
SETD2	18	763347	65	877264	4.12596e-06	0.000611692
MAZ	106	763259	58	877271	4.47769e-06	0.000657858
XPO4	155	763210	100	877229	5.48718e-06	0.000798973
DDRGK1	8	763357	43	877286	6.78527e-06	0.000979241
C10orf107	941	762424	878	876451	9.64864e-06	0.00138026
MEMO1	73	763292	155	877174	1.03378e-05	0.001466
DPF2	31	763334	86	877243	1.06088e-05	0.00149146
ABCC1	876	762489	1220	876109	1.41761e-05	0.00197594
XRN1	20	763345	65	877264	1.63609e-05	0.00226113
ATXN7	116	763249	217	877112	1.70556e-05	0.00233734
BCL11A	9	763356	43	877286	1.75573e-05	0.00238604
MLL2	127	763238	80	877249	1.95111e-05	0.00262965
REST	115	763250	70	877259	2.32729e-05	0.00311094
TRNAU1AP	3	763362	27	877302	2.70254e-05	0.00358317
MBD3	50	763315	115	877214	3.0302e-05	0.00395741
NDUFV2	107	763258	64	877265	3.03334e-05	0.00395741
PYROXD1	26	763339	5	877324	3.26182e-05	0.00422173
DIAPH1	577	762788	516	876813	3.63131e-05	0.00464021
SETD5	146	763219	98	877231	3.64206e-05	0.00464021
ANP32B	45	763320	106	877223	3.86397e-05	0.00485943
NFIC	233	763132	178	877151	3.87372e-05	0.00485943
MGA;MIR626	177	763188	126	877203	4.01375e-05	0.00499666
MBNL1	121	763244	220	877109	4.37451e-05	0.0054045
KCMF1	46	763319	18	877311	4.70289e-05	0.00574872
KLF13	576	762789	517	876812	4.72362e-05	0.00574872
SSBP2	116	763249	212	877117	5.00039e-05	0.00604047
SCAF4	62	763303	29	877300	5.07822e-05	0.00604493
TNIP1	57	763308	124	877205	5.07438e-05	0.00604493
ZBTB7A	38	763327	13	877316	6.09975e-05	0.00720831
CARM1	28	763337	7	877322	6.28603e-05	0.00737501
PELO;ITGA1	38	763327	92	877237	6.69122e-05	0.00779431
VPS53	48	763317	20	877309	7.71219e-05	0.00891989
UXS1	272	763093	218	877111	7.81569e-05	0.00897593
MS4A3	22	763343	4	877325	9.29229e-05	0.0105971
TADA1	0	763365	15	877314	9.39244e-05	0.0106369
FOXP1;MIR1284	1493	761872	1487	875842	9.69993e-05	0.010903
THRAP3	37	763328	13	877316	9.76111e-05	0.010903
NMT1	29	763336	8	877321	9.94026e-05	0.0110276
SUPT7L	2	763363	22	877307	0.000105643	0.0116407
ELP6	34	763331	11	877318	0.000124624	0.0136401
INPP5D	328	763037	276	877053	0.000144247	0.0156826
RELA	19	763346	3	877326	0.000151611	0.0163504
TTL	51	763314	23	877306	0.000152395	0.0163504
INO80C	39	763326	15	877314	0.000175326	0.0186876
NUDCD2	68	763297	135	877194	0.000182043	0.0192776
UBE2M	25	763340	6	877323	0.000184756	0.0194387
EED	2	763363	21	877308	0.000188141	0.0196679
BCL2L1	58	763307	29	877300	0.000216293	0.0224154
NUFIP2	47	763318	21	877308	0.000217171	0.0224154
CDKN2C	105	763260	68	877261	0.000232879	0.0238854
ZFX	87	763278	53	877276	0.000245296	0.0250018
TCF12	511	762854	464	876865	0.000248058	0.0251263
JARID2	939	762426	1263	876066	0.000255538	0.0257241
FAM100B	210	763155	165	877164	0.000279367	0.0278453
MTA2	16	763349	50	877279	0.000280587	0.0278453
TRA2B	18	763347	3	877326	0.000281731	0.0278453
RYBP	25	763340	66	877263	0.000302026	0.0296714
KAT2A	6	763359	30	877299	0.000305317	0.029815
PCDHA1;PCDHA2;PCDHA3;PCDHA4;PCDHA5;PCDHA6;PCDHA7;PCDHA8;PCDHA9;PCDHA10;PCDHA11;PCDHA12;PCDHA13;PCDHAC1;PCDHAC2	24	763341	6	877323	0.000314387	0.030518
UFC1	54	763311	112	877217	0.000318142	0.0306998
MLLT1	22	763343	60	877269	0.000341377	0.0327481
SMARCA4	121	763244	84	877245	0.000344098	0.0328161
C15orf39	153	763212	113	877216	0.000350758	0.0332567
ZNF438	303	763062	257	877072	0.000364188	0.0343305
ELMSAN1	820	762545	1110	876219	0.000366904	0.0343878
N4BP1	10	763355	38	877291	0.000390988	0.0364356
PIH1D1	28	763337	9	877320	0.000408111	0.0378152
METTL4	89	763276	56	877273	0.000432149	0.0398163
PHIP	121	763244	85	877244	0.000462826	0.0424032
PRKCD	401	762964	357	876972	0.000465704	0.0424285
DNTTIP1	20	763345	55	877274	0.000475955	0.0431215
YWHAE	37	763328	84	877245	0.000483314	0.0435463
GNAI2	114	763251	79	877250	0.000511632	0.0456621
SMAD2	94	763271	168	877161	0.000512397	0.0456621
FOCAD;MIR491	402	762963	578	876751	0.000537686	0.0471429
RNF31	13	763352	1	877328	0.000536972	0.0471429
TPTE2P1	23	763342	6	877323	0.000532246	0.0471429
RARA	51	763314	26	877303	0.000556576	0.0485382
MAPK14	41	763324	18	877311	0.000566017	0.049099
VPS41	29	763336	10	877319	0.000576684	0.0497596
MAEA	2	763363	19	877310	0.000592303	0.0508383
RUNX2	581	762784	805	876524	0.000618812	0.0528356
ZSWIM4	0	763365	12	877317	0.000649422	0.0551603
CHD9	419	762946	598	876731	0.00067764	0.0568306
EPC2	58	763307	32	877297	0.000678938	0.0568306
HNRNPD	22	763343	58	877271	0.000679542	0.0568306
BRCC3	32	763333	12	877317	0.000688673	0.0570096
HNRNPA1;HNRNPA1P10	32	763333	12	877317	0.000688673	0.0570096
SNX27	137	763228	101	877228	0.000702904	0.0578937
IL1RL1	62	763303	35	877294	0.000708945	0.0580979
CHD2;MIR3175	127	763238	213	877116	0.00072823	0.0593799
EIF3L	25	763340	8	877321	0.000769012	0.0623933
NCOR1	221	763144	181	877148	0.000787763	0.0635982
PDE6A	130	763235	95	877234	0.000802034	0.0644314
WIBG	108	763257	75	877254	0.000812909	0.0649849
ELP2	15	763350	2	877327	0.000826435	0.0654248
VPS39;MIR627	15	763350	2	877327	0.000826435	0.0654248
ZER1	73	763292	45	877284	0.000861334	0.0678581
DNAJC13	136	763229	101	877228	0.000870782	0.0680276
RAD21;MIR3610	118	763247	84	877245	0.000871828	0.0680276
SETD3	22	763343	6	877323	0.000895967	0.0695783
KDM2B	487	762878	450	876879	0.000928325	0.0717494
AP3D1	20	763345	5	877324	0.000934819	0.0719105
STK10	1021	762344	1346	875983	0.000966392	0.0739903
FAM105B	55	763310	30	877299	0.000991949	0.0755921
BCL7A	82	763283	53	877276	0.000998974	0.0757734
DNAJB6	31	763334	71	877258	0.00100513	0.0758877
FAM48A	12	763353	39	877290	0.00104542	0.0785655
HTT	83	763282	54	877275	0.00108019	0.0808059
PSIP1	19	763346	51	877278	0.00110539	0.0823137
ARID5B;MIR548AV	254	763111	216	877113	0.00118828	0.0876851
XRCC1	30	763335	69	877260	0.00118587	0.0876851
LIN28B	406	762959	576	876753	0.0012189	0.0895399
ATG7	127	763238	210	877119	0.00124061	0.0907262
FBXW7;MIR3140	66	763299	40	877289	0.0012499	0.0909969
ATG10	84	763281	150	877179	0.00127278	0.0922512
QKI	57	763308	32	877297	0.00129775	0.0936446
ZBED4	51	763314	101	877228	0.00144412	0.103747
ARID1A	157	763208	123	877206	0.00146733	0.104953
AP3B1	137	763228	104	877225	0.00150823	0.107407
MLLT10	25	763340	60	877269	0.00151626	0.10751
VEZF1	14	763351	2	877327	0.00152459	0.107632
TGFBR1	206	763159	315	877014	0.00153955	0.10822
RXRA;MIR4669	109	763256	78	877251	0.00155151	0.108593
WIPI2	21	763344	53	877276	0.00158629	0.110552
BCLAF1	19	763346	5	877324	0.00160272	0.111222
PTPRC	615	762750	589	876740	0.00162335	0.112176
ZCRB1	17	763348	4	877325	0.00169019	0.116302
MIA3	33	763332	73	877256	0.00170516	0.116839
SEH1L	15	763350	3	877326	0.00173961	0.118624
ZFHX3	137	763228	221	877108	0.00174576	0.118624
USP15	501	762864	471	876858	0.00179978	0.121788
RANBP9	183	763182	283	877046	0.00183067	0.123366
STAT3	464	762901	433	876896	0.00184055	0.123521
GATA1	11	763354	1	877328	0.00206865	0.137696
PRSS27	11	763354	1	877328	0.00206865	0.137696
LY86	184	763181	283	877046	0.00216725	0.143673
LEMD3	237	763128	203	877126	0.00219442	0.144301
SLC9A1	92	763273	64	877265	0.00219232	0.144301
ZNF787	157	763208	125	877204	0.0022848	0.149641
KBTBD4	0	763365	10	877319	0.00238671	0.15569
SETD1B	69	763296	44	877285	0.00240401	0.156194
HBS1L;MIR3662	1	763364	13	877316	0.00244056	0.157087
PHC3	248	763117	215	877114	0.00244666	0.157087
SEC61A2	1	763364	13	877316	0.00244056	0.157087
KAT6A	22	763343	54	877275	0.00255582	0.163452
L3MBTL3	52	763313	30	877299	0.00260952	0.166235
SIRT1	34	763331	16	877313	0.0026598	0.168779
BAP1	46	763319	25	877304	0.00268139	0.169489
ATAD3A	24	763341	9	877320	0.00274196	0.172648
ZC3H7A	44	763321	87	877242	0.00285927	0.179342
IPO9	16	763349	4	877325	0.00295616	0.183894
MAML3	955	762410	1247	876082	0.00296117	0.183894
SMEK2	85	763280	146	877183	0.00296568	0.183894
MIB1	159	763206	128	877201	0.00302312	0.186746
ZNF410	36	763329	75	877254	0.00304963	0.187673
DCP2	2	763363	16	877313	0.00321954	0.197384
HECTD1	44	763321	24	877305	0.00326095	0.198899
PDDC1	32	763333	15	877314	0.00326864	0.198899
UFM1	5	763360	22	877307	0.00333741	0.202329
ROBO1	168	763197	138	877191	0.00344231	0.207916
XPOT	65	763300	42	877287	0.00352335	0.212025
TMEM30A	103	763262	170	877159	0.00355285	0.213014
DUSP22	421	762944	583	876746	0.00358332	0.214054
TET2	130	763235	101	877228	0.00361337	0.215061
MEGF10	751	762614	994	876335	0.00365865	0.216965
HDGF	278	763087	248	877081	0.00388199	0.229375
RLIM	78	763287	54	877275	0.00394178	0.232067
TNRC6B	213	763152	183	877146	0.00404432	0.237248
NGLY1	93	763272	67	877262	0.0041839	0.244556
ADARB2	113	763252	183	877146	0.00423494	0.246655
ARHGAP17	118	763247	91	877238	0.00438909	0.254723
CTBP1	103	763262	77	877252	0.00443005	0.255284
WBP1L	248	763117	361	876968	0.00441824	0.255284
FEM1A	37	763328	19	877310	0.00447817	0.257148
BRWD3	94	763271	69	877260	0.00463383	0.261725
GNAS	64	763301	42	877287	0.00462867	0.261725
HRC	17	763348	5	877324	0.00460143	0.261725
TMEM104	104	763261	78	877251	0.00463813	0.261725
USF2	0	763365	9	877320	0.00459614	0.261725
SERINC5	587	762778	571	876758	0.00465792	0.261936
RBBP7	29	763336	13	877316	0.00475768	0.266626
MBP	1599	761766	2020	875309	0.00480835	0.268543
PDS5A	6	763359	23	877306	0.00495169	0.275604
CCDC132	15	763350	4	877325	0.00512403	0.283263
FLCN	15	763350	4	877325	0.00512403	0.283263
ATG3	33	763332	68	877261	0.00514937	0.283702
ACSM1	62	763303	40	877289	0.00519005	0.284981
RBM28	5	763360	21	877308	0.00529137	0.288601
RPS25	5	763360	21	877308	0.00529137	0.288601
SMEK1	28	763337	61	877268	0.00542797	0.295064
LDLR	88	763277	64	877265	0.00557043	0.298824
LMO2	210	763155	310	877019	0.00555668	0.298824
MAML1	4	763361	19	877310	0.00556207	0.298824
SLCO4C1	387	762978	535	876794	0.00553309	0.298824
ZNF516	1003	762362	1019	876310	0.00566712	0.303014
CHD4;SCARNA11	11	763354	32	877297	0.00572722	0.304233
SAP30	27	763338	12	877317	0.00572274	0.304233
GRIN2D	209	763156	182	877147	0.00617178	0.326784
ARL15;MIR581	224	763141	327	877002	0.0062156	0.328039
RBPMS	249	763116	359	876970	0.00639756	0.336553
RAB6A	27	763338	58	877271	0.00642388	0.336851
RRBP1	42	763323	81	877248	0.00649966	0.339732
ZNRF1	1186	762179	1220	876109	0.00652653	0.340047
QSOX1;FLJ23867	49	763316	91	877238	0.00657143	0.341296
TIPRL	10	763355	30	877299	0.006614	0.342416
BABAM1	18	763347	6	877323	0.0067066	0.34502
CASC3	33	763332	17	877312	0.00668867	0.34502
CDK10	7	763358	25	877304	0.00686477	0.352046
SLC4A11	30	763335	15	877314	0.00708244	0.36207
HDAC8	12	763353	34	877295	0.00711661	0.36268
ADNP	142	763223	116	877213	0.00716546	0.364032
CFLAR	335	763030	311	877018	0.00726409	0.367897
SULT1A1	46	763319	28	877301	0.00730838	0.368994
LLGL2	26	763339	56	877273	0.00763591	0.383158
PPP1R18	143	763222	118	877211	0.00761341	0.383158
ABCD4	21	763344	48	877281	0.00768858	0.383604
PTMA;MIR1244-1;MIR1244-2;MIR1244-3	16	763349	5	877324	0.00769184	0.383604
DAGLB	40	763325	23	877306	0.00774602	0.385128
DLD	9	763356	1	877328	0.00785018	0.389121
CCDC47	44	763321	26	877303	0.00794649	0.392591
ELP4	21	763344	8	877321	0.00796834	0.392591
FAM104B	19	763346	45	877284	0.00804986	0.395413
SP2	15	763350	38	877291	0.00847637	0.414573
TAB3	23	763342	10	877319	0.00849077	0.414573
MAN2B1	76	763289	55	877274	0.0085984	0.417614
TXNIP	36	763329	71	877258	0.00860426	0.417614
NR2C2AP	52	763313	33	877296	0.00868067	0.420072
PPIG	48	763317	30	877299	0.00880372	0.423513
SAMD1	14	763351	4	877325	0.00879283	0.423513
SATB1	62	763303	108	877221	0.00885215	0.424591
CCDC148	0	763365	8	877321	0.00888054	0.424703
DCAF5	64	763301	44	877285	0.00899803	0.427813
RPL29	35	763330	19	877310	0.00897425	0.427813
AHDC1	77	763288	56	877273	0.00904897	0.427817
RSBN1	190	763175	165	877164	0.00905059	0.427817
SLC23A2	40	763325	76	877253	0.00914746	0.431147
EYA3	143	763222	119	877210	0.00926463	0.434289
GEMIN4	11	763354	2	877327	0.00929402	0.434289
NR1D1	184	763181	159	877170	0.00927578	0.434289
RHOG	462	762903	447	876882	0.00948208	0.441811
KIAA1804	65	763300	45	877284	0.00960737	0.446373
PTPRU	13	763352	3	877326	0.0096836	0.447366
RRAGA	13	763352	3	877326	0.0096836	0.447366
CKS1B;MIR4258	60	763305	105	877224	0.00983007	0.452114
ENPP2	23	763342	50	877279	0.00985484	0.452114
ZBTB1	23	763342	51	877278	0.00986954	0.452114
CUL4B	120	763245	187	877142	0.00992329	0.453302
NAPSB	14	763351	36	877293	0.0100991	0.460046
POLDIP3	99	763266	77	877252	0.0101504	0.461094
LYRM2	12	763353	32	877297	0.0101946	0.461814
IKZF1	426	762939	577	876752	0.0103074	0.465631
EAPP	7	763358	23	877306	0.0104701	0.467798
NFKBIB	24	763341	11	877318	0.0104537	0.467798
RANBP3	24	763341	11	877318	0.0104537	0.467798
TAB2;SUMO4	24	763341	11	877318	0.0104537	0.467798
CBX3	117	763248	94	877235	0.0105256	0.468995
SZRD1	39	763326	23	877306	0.0106826	0.474691
DYRK1A	17	763348	6	877323	0.010857	0.478532
EIF3K	17	763348	6	877323	0.010857	0.478532
TRIP4	290	763075	268	877061	0.0108201	0.478532
P4HA1	185	763180	161	877168	0.0111979	0.492224
FAM46C	226	763139	203	877126	0.0117555	0.515345
ARID4A	180	763185	157	877172	0.0119451	0.518088
SPAST	11	763354	30	877299	0.0119296	0.518088
SPTBN1;RPL23AP32	594	762771	783	876546	0.0119425	0.518088
VSIG4	37	763328	71	877258	0.0118574	0.518088
ATG12	13	763352	34	877295	0.0121127	0.522578
RANBP10	13	763352	34	877295	0.0121127	0.522578
NAV3	28	763337	14	877315	0.0123921	0.533221
TAOK3	820	762545	1059	876270	0.0124399	0.533866
UCA1	78	763287	58	877271	0.0125143	0.535651
FTX;MIR421;MIR374B;MIR545;MIR374A	200	763165	289	877040	0.0126392	0.537665
MORF4L1	45	763320	82	877247	0.0126371	0.537665
SLC35A3	25	763340	12	877317	0.0126602	0.537665
MAGT1	15	763350	5	877324	0.012725	0.539012
MARK2	75	763290	124	877205	0.0128036	0.540936
ZFR	22	763343	10	877319	0.0128969	0.54347
CHP1	135	763230	113	877216	0.0130127	0.54659
MRFAP1	5	763360	19	877310	0.013038	0.54659
RAD23A	79	763286	59	877270	0.0131244	0.548801
RPL39L	18	763347	42	877287	0.0132615	0.553116
KDM8	8	763357	25	877304	0.0133605	0.55441
SURF4	8	763357	25	877304	0.0133605	0.55441
SLC7A5	156	763209	134	877195	0.0134178	0.555374
GNE	31	763334	17	877312	0.0135973	0.56138
C10orf76	127	763238	194	877135	0.0136971	0.564073
CIRH1A	1	763364	10	877319	0.0138216	0.56634
TRIM24	82	763283	133	877196	0.0138214	0.56634
SIGLEC6	138	763227	116	877213	0.0140337	0.573588
BAZ2A	78	763287	128	877201	0.014314	0.583583
FRS3	4	763361	17	877312	0.0143932	0.58389
GDF7	4	763361	17	877312	0.0143932	0.58389
CBX5;MIR3198-2	182	763183	160	877169	0.0146023	0.590499
FBXO42	38	763327	23	877306	0.0146285	0.590499
SAMD3	103	763262	82	877247	0.0147938	0.595697
FOXP2;MIR3666	214	763151	193	877136	0.0148676	0.595725
TOP1MT	481	762884	472	876857	0.0148441	0.595725
BRD3	121	763244	100	877229	0.0151262	0.604605
PCBP2	8	763357	1	877328	0.0151645	0.604653
BAHD1	7	763358	22	877307	0.0156636	0.618503
SLC25A33	23	763342	11	877318	0.015597	0.618503
STIP1	7	763358	22	877307	0.0156636	0.618503
YPEL5	3	763362	15	877314	0.0156606	0.618503
ALKBH8	59	763306	41	877288	0.0157104	0.618851
C2orf49	21	763344	9	877320	0.0158471	0.619718
HEPH	2	763363	12	877317	0.0158843	0.619718
SF3B3;SNORD111B;SNORD111	2	763363	12	877317	0.0158843	0.619718
ZNF395	82	763283	63	877266	0.0158327	0.619718
SLC25A30	43	763322	27	877302	0.0159706	0.621594
CHD6	54	763311	94	877235	0.0165864	0.644028
C10orf88	10	763355	2	877327	0.0167462	0.646204
DAPP1	46	763319	82	877247	0.0166947	0.646204
TGFBR2	535	762830	706	876623	0.0167614	0.646204
MEN1	29	763336	16	877313	0.0169137	0.650156
NCOA3	68	763297	113	877216	0.0169436	0.650156
ATP10A;MIR4715	401	762964	540	876789	0.0169836	0.650159
MON2	13	763352	33	877296	0.0170782	0.652251
KPNA6	23	763342	48	877281	0.0173215	0.658108
PARP8	684	762681	888	876441	0.017393	0.658108
PDAP1	16	763349	6	877323	0.0173928	0.658108
STAT5B	16	763349	6	877323	0.0173928	0.658108
DSCR3	318	763047	302	877027	0.0175362	0.661991
PRKCB	1156	762209	1459	875870	0.0175961	0.662717
LCORL	60	763305	43	877286	0.0177865	0.666449
PDIA4	6	763359	20	877309	0.0178177	0.666449
ZDHHC4	27	763338	14	877315	0.0178034	0.666449
UGP2	108	763257	88	877241	0.0179592	0.670203
MLL5	133	763232	200	877129	0.0180273	0.671208
CKLF;CKLF-CMTM1;CMTM1	40	763325	73	877256	0.0183211	0.680593
AMICA1	402	762963	540	876789	0.0186217	0.688624
PSTPIP1	81	763284	62	877267	0.0186018	0.688624
ARIH2	61	763304	44	877285	0.0187816	0.692583
DCLRE1A	16	763349	37	877292	0.0188192	0.692583
GPR97	781	762584	797	876532	0.0188562	0.692583
BAI3	37	763328	69	877260	0.0190701	0.697968
GLS	44	763321	29	877300	0.0191312	0.697968
GPATCH8	44	763321	29	877300	0.0191312	0.697968
C7orf60	432	762933	577	876752	0.0194469	0.707903
STARD5	14	763351	34	877295	0.0197315	0.716662
MOK	5	763360	18	877311	0.0202307	0.731535
SEL1L	10	763355	27	877302	0.0202226	0.731535
RPL36A;RPL36A-HNRNPH2;HNRNPH2	78	763287	126	877203	0.0203233	0.733259
UBR5	199	763166	180	877149	0.0204509	0.736231
ZDHHC17	42	763323	76	877253	0.0206623	0.742203
ICAM4	100	763265	81	877248	0.0207169	0.742529
EMID2	14	763351	5	877324	0.0208098	0.742597
PGLS	14	763351	5	877324	0.0208098	0.742597
LINS	35	763330	65	877264	0.0211782	0.750872
RBM5	50	763315	34	877295	0.0210966	0.750872
TMEM120B	42	763323	27	877302	0.0212259	0.750872
TNN	42	763323	27	877302	0.0212259	0.750872
SLC22A16	54	763311	38	877291	0.0212892	0.751482
SMG6	39	763326	71	877258	0.0215714	0.759798
ARHGAP25	1140	762225	1435	875894	0.0218294	0.760671
CCDC11	5	763360	0	877329	0.0218032	0.760671
CTU1	5	763360	0	877329	0.0218032	0.760671
GPR1	5	763360	0	877329	0.0218032	0.760671
UTP14A	5	763360	0	877329	0.0218032	0.760671
UBE2F;UBE2F-SCLY;SCLY	108	763257	89	877240	0.0220841	0.767905
METTL21B	141	763224	122	877207	0.0221587	0.768859
ANKHD1;ANKHD1-EIF4EBP3;EIF4EBP3	15	763350	35	877294	0.0225854	0.778694
CX3CR1	15	763350	35	877294	0.0225854	0.778694
FANCD2	15	763350	35	877294	0.0225854	0.778694
GORASP2	26	763339	52	877277	0.0226999	0.78099
CNTRL	497	762868	654	876675	0.0228578	0.781344
IQCJ-SCHIP1;IQCJ;SCHIP1;MIR3919	484	762881	638	876691	0.0229003	0.781344
MIER1	173	763192	154	877175	0.0229018	0.781344
XYLT2	4	763361	16	877313	0.0228702	0.781344
MIR3680-2;MIR3680-1;HRASLS5;HRASLS2	7	763358	21	877308	0.0232538	0.790047
SFSWAP	7	763358	21	877308	0.0232538	0.790047
MPDU1	47	763318	32	877297	0.0237554	0.803739
SLC20A1	20	763345	9	877320	0.0237534	0.803739
TRAK2	360	763005	349	876980	0.0238608	0.805637
TAL1	145	763220	126	877203	0.0240787	0.811312
TMEM45B	18	763347	39	877290	0.0241742	0.812851
GM2A	1	763364	9	877320	0.024481	0.816433
OSBPL10	1	763364	9	877320	0.024481	0.816433
TRIM28	1	763364	9	877320	0.024481	0.816433
UBXN11	632	762733	640	876689	0.0244765	0.816433
BZRAP1-AS1	674	762691	870	876459	0.0246729	0.821156
MOB3A	650	762715	659	876670	0.0247242	0.821185
AATK-AS1	12	763353	4	877325	0.0249965	0.821227
CD34	388	762977	379	876950	0.0247839	0.821227
CNOT10	12	763353	4	877325	0.0249965	0.821227
FAM184A;MIR548B	61	763304	45	877284	0.0249853	0.821227
NME6	61	763304	45	877284	0.0249853	0.821227
RCOR1	24	763341	48	877281	0.0250276	0.821227
INO80E	26	763339	14	877315	0.0253558	0.830327
COX10-AS1	16	763349	36	877293	0.0256335	0.836063
KIAA1462	3	763362	14	877315	0.0256223	0.836063
UBE4B	70	763295	113	877216	0.0261158	0.850094
PEAK1;LINC00597	65	763300	106	877223	0.026219	0.851751
CENPE	2	763363	11	877318	0.0265516	0.857801
PEBP1	2	763363	11	877318	0.0265516	0.857801
ZBTB4	195	763170	276	877053	0.026563	0.857801
ITGAL;MIR4518	189	763176	172	877157	0.0267433	0.861918
GTF3C2	36	763329	23	877306	0.0268238	0.862807
HSD17B12	19	763346	41	877288	0.0269731	0.863215
RLF	23	763342	12	877317	0.0269953	0.863215
ZBTB37	121	763244	103	877226	0.0269345	0.863215
MED13	14	763351	33	877296	0.0272748	0.870444
AHCTF1	15	763350	6	877323	0.0275418	0.876716
SLC2A13	63	763302	47	877282	0.0275788	0.876716
KDM4B	79	763286	62	877267	0.0278386	0.883253
PTPN9	83	763282	130	877199	0.0279174	0.884032
ZEB2	114	763251	171	877158	0.027987	0.884519
ASNSD1	11	763354	3	877326	0.0281941	0.88458
GABPA	11	763354	3	877326	0.0281941	0.88458
GATAD1	48	763317	82	877247	0.0281492	0.88458
IRAK3	333	763032	322	877007	0.0282059	0.88458
AAGAB	10	763355	26	877303	0.0288981	0.886456
ANKRD49	7	763358	1	877328	0.0290713	0.886456
C16orf70	27	763338	15	877314	0.029133	0.886456
C17orf104	20	763345	10	877319	0.0288249	0.886456
C1orf54	7	763358	1	877328	0.0290713	0.886456
CCT6P3	54	763311	39	877290	0.0287844	0.886456
HCFC2	7	763358	1	877328	0.0290713	0.886456
HLA-DMB	7	763358	1	877328	0.0290713	0.886456
KIAA1432	109	763256	164	877165	0.0290066	0.886456
LINC00174	7	763358	1	877328	0.0290713	0.886456
NCAM2;RNU6-67	334	763031	450	876879	0.0288882	0.886456
PDPK1	27	763338	15	877314	0.029133	0.886456
RAB30;SNORA70E	8	763357	23	877306	0.0290647	0.886456
SMARCA2	485	762880	636	876693	0.0287938	0.886456
SMC1A	7	763358	1	877328	0.0290713	0.886456
ZNF512B	37	763328	24	877305	0.0291354	0.886456
DEDD	30	763335	18	877311	0.029765	0.897241
LOC100507501	30	763335	18	877311	0.029765	0.897241
PDE9A	30	763335	18	877311	0.029765	0.897241
USP42	34	763331	21	877308	0.0296892	0.897241
YAF2	20	763345	42	877287	0.0297004	0.897241
GSTM4	9	763356	2	877327	0.0298899	0.898179
ZCCHC8	59	763306	44	877285	0.0299063	0.898179
LINC00299	37	763328	67	877262	0.0301033	0.902434
BNIP3L	553	762812	558	876771	0.030316	0.905485
HIPK1	65	763300	49	877280	0.0303716	0.905485
NSUN6	147	763218	214	877115	0.0303712	0.905485
FAM60A	15	763350	34	877295	0.030869	0.918634
PTPN6	332	763033	447	876882	0.0310617	0.922684
H2AFY	87	763278	135	877194	0.0311374	0.923253
C2	38	763327	25	877304	0.0315604	0.931272
GATAD2B	127	763238	187	877142	0.0315638	0.931272
PHF20	120	763245	103	877226	0.0315792	0.931272
KIAA0930;MIR1249	71	763294	55	877274	0.0317261	0.932232
YPEL2;MIR4729	27	763338	52	877277	0.0316805	0.932232
PHF6	56	763309	41	877288	0.0321005	0.941537
KIAA1429	18	763347	38	877291	0.0322834	0.942262
NSUN3	101	763264	84	877245	0.0322985	0.942262
TNFRSF1A	259	763106	246	877083	0.0322909	0.942262
ALPK3	0	763365	6	877323	0.0335223	0.942994
CHRNA2	0	763365	6	877323	0.0335223	0.942994
CHUK	88	763277	72	877257	0.0325078	0.942994
CKAP2L	31	763334	19	877310	0.0329688	0.942994
EIF4G2;SNORD97	0	763365	6	877323	0.0335223	0.942994
GJA1	0	763365	6	877323	0.0335223	0.942994
MPHOSPH6	0	763365	6	877323	0.0335223	0.942994
PAX8	39	763326	69	877260	0.0335174	0.942994
PDE1C	271	763094	370	876959	0.032431	0.942994
PGAP2	95	763270	79	877250	0.0335019	0.942994
PHLDA3	0	763365	6	877323	0.0335223	0.942994
PIAS4	0	763365	6	877323	0.0335223	0.942994
PRKAA1	13	763352	5	877324	0.0335958	0.942994
PTRH1	0	763365	6	877323	0.0335223	0.942994
RBM33	35	763330	63	877266	0.0334649	0.942994
RMND5A	0	763365	6	877323	0.0335223	0.942994
SLMAP	13	763352	31	877298	0.0331526	0.942994
SPATA2L	13	763352	5	877324	0.0335958	0.942994
SUCNR1	416	762949	412	876917	0.0335054	0.942994
ZBTB16	167	763198	151	877178	0.032738	0.942994
ZMYM4	35	763330	63	877266	0.0334649	0.942994
ZNF480	31	763334	19	877310	0.0329688	0.942994
APLF	21	763344	11	877318	0.0336617	0.943222
NOTCH1;MIR4673	11	763354	27	877302	0.0339888	0.950754
FGD6	110	763255	165	877164	0.0341657	0.952672
TAF6L	7	763358	20	877309	0.0342326	0.952672
WIZ	7	763358	20	877309	0.0342326	0.952672
GTF2I	84	763281	68	877261	0.0342958	0.952803
IL21R	217	763148	301	877028	0.0345331	0.957764
UBR1	52	763313	38	877291	0.0346032	0.958079
RASA3	615	762750	792	876537	0.0346711	0.958332
NIPBL	9	763356	24	877305	0.0348073	0.958892
R3HDM1;MIR128-1	53	763312	88	877241	0.0348089	0.958892
LOC100506844	226	763139	212	877117	0.0350077	0.961121
PALD1	58	763307	95	877234	0.0349689	0.961121
JKAMP	25	763340	49	877280	0.0352336	0.962778
VPS26A	19	763346	9	877320	0.0352452	0.962778
ZRSR2	19	763346	9	877320	0.0352452	0.962778
BID;MIR3198-1	92	763273	141	877188	0.0353682	0.962912
HEATR2	40	763325	70	877259	0.0353135	0.962912
ABHD8	25	763340	14	877315	0.0357789	0.970067
ARRDC3	158	763207	226	877103	0.0359033	0.970067
KDM1A;MIR3115	4	763361	15	877314	0.0359879	0.970067
KRT10	4	763361	15	877314	0.0359879	0.970067
RWDD4	25	763340	14	877315	0.0357789	0.970067
TMED10	4	763361	15	877314	0.0359879	0.970067
POLK	75	763290	118	877211	0.0361729	0.97184
SPEF2	106	763259	159	877170	0.036124	0.97184
BBS10	32	763333	20	877309	0.0363382	0.973076
SIK3	330	763035	442	876887	0.0363218	0.973076
NDUFA13	28	763337	17	877312	0.0369729	0.988448
FAM117A	284	763081	273	877056	0.0373053	0.99468
LZTR1	50	763315	84	877245	0.0373279	0.99468
A1BG	8	763357	11	877318	0.819589	1
A1CF	5	763360	5	877324	1	1
A2M	1	763364	0	877329	0.46527	1
A2ML1	1	763364	1	877328	1	1
A4GALT	3	763362	0	877329	0.100719	1
A4GNT	17	763348	26	877303	0.445047	1
AAAS	15	763350	15	877314	0.718221	1
AACS	5	763360	4	877325	0.741854	1
AADAT	8	763357	7	877322	0.615481	1
AAED1	8	763357	5	877324	0.405458	1
AAK1;SNORA36C	75	763290	95	877234	0.539521	1
AAMDC	5	763360	9	877320	0.593859	1
AANAT	4	763361	1	877328	0.190814	1
AAR2	13	763352	20	877309	0.486577	1
AARS	1	763364	0	877329	0.46527	1
AASDH	31	763334	45	877284	0.358045	1
AASDHPPT	1	763364	2	877327	1	1
AASS	32	763333	37	877292	1	1
AATF;MIR2909	2	763363	5	877324	0.461002	1
AATK;MIR657;MIR338;MIR1250	20	763345	27	877302	0.661735	1
ABAT	2	763363	1	877328	0.600887	1
ABCA1	9	763356	3	877326	0.0784235	1
ABCA10;ABCA5	964	762401	1136	876193	0.569375	1
ABCA11P;ZNF721	44	763321	50	877279	1	1
ABCA12	1	763364	0	877329	0.46527	1
ABCA13	91	763274	100	877229	0.772048	1
ABCA17P	4	763361	9	877320	0.281894	1
ABCA2	11	763354	10	877319	0.664484	1
ABCA3	27	763338	34	877295	0.797816	1
ABCA4	2	763363	2	877327	1	1
ABCA6;MIR4524A	241	763124	301	877028	0.343645	1
ABCA7	29	763336	39	877290	0.545436	1
ABCA8	75	763290	90	877239	0.815127	1
ABCA9	562	762803	622	876707	0.521534	1
ABCB1	1	763364	4	877325	0.381016	1
ABCB10	15	763350	18	877311	1	1
ABCB11	3	763362	3	877326	1	1
ABCB4	4	763361	7	877322	0.559606	1
ABCB5	0	763365	2	877327	0.502412	1
ABCB6	2	763363	9	877320	0.072448	1
ABCB7	2	763363	10	877319	0.0440547	1
ABCB8	10	763355	8	877321	0.485233	1
ABCB9	12	763353	17	877312	0.710416	1
ABCC10	14	763351	18	877311	0.859889	1
ABCC11	1	763364	2	877327	1	1
ABCC12	0	763365	1	877328	1	1
ABCC13	1	763364	0	877329	0.46527	1
ABCC2	3	763362	3	877326	1	1
ABCC3	13	763352	15	877314	1	1
ABCC4	93	763272	137	877192	0.0644962	1
ABCC5	13	763352	19	877310	0.59617	1
ABCC6	4	763361	2	877327	0.426516	1
ABCC6P1	2	763363	0	877329	0.216476	1
ABCC8	1	763364	2	877327	1	1
ABCC9	4	763361	2	877327	0.426516	1
ABCD1	103	763262	137	877192	0.271767	1
ABCD2	7	763358	7	877322	0.79636	1
ABCD3	9	763356	6	877323	0.313675	1
ABCE1	2	763363	1	877328	0.600887	1
ABCF1;MIR877	1	763364	1	877328	1	1
ABCF2	18	763347	16	877313	0.494358	1
ABCF3	11	763354	8	877321	0.362988	1
ABCG1	3	763362	5	877324	0.731801	1
ABCG2	25	763340	24	877305	0.568335	1
ABCG4	2	763363	1	877328	0.600887	1
ABCG5	1	763364	4	877325	0.381016	1
ABCG8	0	763365	1	877328	1	1
ABHD1	7	763358	10	877319	0.809174	1
ABHD10	35	763330	33	877296	0.46618	1
ABHD11-AS1	1	763364	1	877328	1	1
ABHD12	76	763289	111	877218	0.107478	1
ABHD12B	4	763361	1	877328	0.190814	1
ABHD13	10	763355	8	877321	0.485233	1
ABHD14A-ACY1;ABHD14A;ACY1	117	763248	143	877186	0.663502	1
ABHD14B	78	763287	94	877235	0.818706	1
ABHD15	15	763350	25	877304	0.271024	1
ABHD16A;MIR4646	15	763350	23	877306	0.419475	1
ABHD2	487	762878	569	876760	0.805048	1
ABHD3	122	763243	157	877172	0.368157	1
ABHD4	8	763357	12	877317	0.656719	1
ABHD5	53	763312	43	877286	0.101313	1
ABHD6	9	763356	8	877321	0.633722	1
ABI1	96	763269	100	877229	0.519497	1
ABI2	6	763359	15	877314	0.125749	1
ABI3	48	763317	58	877271	0.84585	1
ABI3BP	4	763361	4	877325	1	1
ABL1	28	763337	31	877298	0.896909	1
ABL2	144	763221	177	877152	0.575929	1
ABLIM1	8	763357	3	877326	0.12785	1
ABLIM2	2	763363	0	877329	0.216476	1
ABLIM3	3	763362	11	877318	0.065665	1
ABO	1	763364	0	877329	0.46527	1
ABR;MIR3183	358	763007	451	876878	0.204401	1
ABRA	3	763362	3	877326	1	1
ABRACL	55	763310	48	877281	0.167786	1
ABT1	1	763364	2	877327	1	1
ABTB1	21	763344	24	877305	1	1
ABTB2	38	763327	46	877283	0.827827	1
ACAA1	12	763353	11	877318	0.677606	1
ACAA2	55	763310	69	877260	0.653399	1
ACACA	259	763106	270	877059	0.275822	1
ACACB	8	763357	5	877324	0.405458	1
ACAD10	98	763267	106	877223	0.674205	1
ACAD11;NPHP3-ACAD11;NPHP3	21	763344	34	877295	0.226547	1
ACAD8	3	763362	1	877328	0.344052	1
ACAD9	30	763335	20	877309	0.0650221	1
ACADL	2	763363	1	877328	0.600887	1
ACADM	41	763324	50	877279	0.833814	1
ACADS	6	763359	12	877317	0.346178	1
ACADSB	18	763347	31	877298	0.197815	1
ACADVL	6	763359	10	877319	0.618064	1
ACAN	1	763364	1	877328	1	1
ACAP1	28	763337	44	877285	0.237233	1
ACAP2	31	763334	44	877285	0.418181	1
ACAP3	15	763350	15	877314	0.718221	1
ACAT1	26	763339	36	877293	0.525201	1
ACAT2	10	763355	12	877317	1	1
ACBD3	7	763358	10	877319	0.809174	1
ACBD4	15	763350	7	877322	0.0532092	1
ACBD5	117	763248	138	877191	0.850835	1
ACBD6;MIR3121	29	763336	32	877297	0.898406	1
ACCS	87	763278	98	877231	0.941273	1
ACCSL	1	763364	1	877328	1	1
ACD	14	763351	11	877318	0.423587	1
ACE	9	763356	16	877313	0.322096	1
ACE2	6	763359	3	877326	0.319452	1
ACER1	2	763363	2	877327	1	1
ACER2	5	763360	7	877322	0.780865	1
ACER3	29	763336	40	877289	0.471595	1
ACHE	7	763358	8	877321	1	1
ACIN1	34	763331	27	877302	0.159299	1
ACLY	13	763352	6	877323	0.0663579	1
ACN9	148	763217	144	877185	0.159351	1
ACO1	4	763361	5	877324	1	1
ACO2	4	763361	5	877324	1	1
ACOT11	34	763331	47	877282	0.43708	1
ACOT13	22	763343	39	877290	0.122995	1
ACOT2	0	763365	1	877328	1	1
ACOT6	1	763364	1	877328	1	1
ACOT7	11	763354	11	877318	0.83199	1
ACOT8	14	763351	12	877317	0.55634	1
ACOT9	30	763335	43	877286	0.411704	1
ACOX1	18	763347	25	877304	0.647038	1
ACOX2	1	763364	2	877327	1	1
ACOX3	106	763259	126	877203	0.843539	1
ACOXL	65	763300	76	877253	0.932937	1
ACP1	29	763336	41	877288	0.404617	1
ACP2	6	763359	9	877320	0.796969	1
ACP5	9	763356	10	877319	1	1
ACP6	22	763343	25	877304	1	1
ACPL2	9	763356	7	877322	0.462789	1
ACPP	52	763313	79	877250	0.136211	1
ACRBP	165	763200	207	877122	0.406134	1
ACRV1	2	763363	1	877328	0.600887	1
ACSBG1	51	763314	54	877275	0.696319	1
ACSBG2	15	763350	13	877316	0.457138	1
ACSF2	49	763316	69	877260	0.310155	1
ACSF3	150	763215	148	877181	0.201353	1
ACSL1;SLED1	136	763229	168	877161	0.565394	1
ACSL3	15	763350	14	877315	0.582806	1
ACSL4	24	763341	38	877291	0.25214	1
ACSL5	80	763285	100	877229	0.601391	1
ACSL6	3	763362	3	877326	1	1
ACSM3	81	763284	77	877252	0.232925	1
ACSM4	1	763364	0	877329	0.46527	1
ACSM5	1	763364	0	877329	0.46527	1
ACSS1	150	763215	186	877143	0.511785	1
ACSS2	48	763317	44	877285	0.296761	1
ACSS3;MIR4699	3	763362	4	877325	1	1
ACTA2	116	763249	128	877201	0.74885	1
ACTB	49	763316	50	877279	0.614664	1
ACTG1	2	763363	3	877326	1	1
ACTG2	3	763362	4	877325	1	1
ACTL6A	0	763365	2	877327	0.502412	1
ACTL6B	2	763363	0	877329	0.216476	1
ACTL8	3	763362	7	877322	0.355546	1
ACTN1	152	763213	199	877130	0.239171	1
ACTN2	0	763365	2	877327	0.502412	1
ACTN3	1	763364	2	877327	1	1
ACTN4	184	763181	217	877112	0.80258	1
ACTR10	1	763364	3	877326	0.628609	1
ACTR1A	5	763360	11	877318	0.316668	1
ACTR1B	47	763318	58	877271	0.76945	1
ACTR2	4	763361	3	877326	0.711781	1
ACTR3	22	763343	25	877304	1	1
ACTR3B	20	763345	33	877296	0.21709	1
ACTR3C	28	763337	31	877298	0.896909	1
ACTR5	3	763362	3	877326	1	1
ACTR6	3	763362	3	877326	1	1
ACTRT3	14	763351	8	877321	0.134649	1
ACVR1	43	763322	61	877268	0.325796	1
ACVR1B	53	763312	64	877265	0.853074	1
ACVR1C	1	763364	2	877327	1	1
ACVR2A	8	763357	9	877320	1	1
ACVR2B	18	763347	27	877302	0.455506	1
ACVR2B-AS1	3	763362	0	877329	0.100719	1
ACVRL1	1	763364	0	877329	0.46527	1
ACY3	1	763364	2	877327	1	1
ACYP1	13	763352	8	877321	0.190879	1
ACYP2	18	763347	28	877301	0.375693	1
ADA	357	763008	392	876937	0.533664	1
ADAD1	0	763365	1	877328	1	1
ADAL	10	763355	10	877319	0.824598	1
ADAM10;HSP90AB4P	223	763142	249	877080	0.78191	1
ADAM11	19	763346	16	877313	0.398993	1
ADAM12	11	763354	11	877318	0.83199	1
ADAM17	51	763314	58	877271	1	1
ADAM18	6	763359	6	877323	1	1
ADAM19	2	763363	0	877329	0.216476	1
ADAM1A	1	763364	0	877329	0.46527	1
ADAM2	1	763364	1	877328	1	1
ADAM22	19	763346	23	877306	0.878702	1
ADAM23	3	763362	2	877327	0.66901	1
ADAM28	390	762975	461	876868	0.705395	1
ADAM29	1	763364	1	877328	1	1
ADAM32	7	763358	5	877324	0.564995	1
ADAM3A	3	763362	2	877327	0.66901	1
ADAM5	6	763359	7	877322	1	1
ADAM8	42	763323	40	877289	0.438748	1
ADAM9	192	763173	215	877114	0.803909	1
ADAMDEC1	2	763363	3	877326	1	1
ADAMTS1	82	763283	101	877228	0.657231	1
ADAMTS10	26	763339	20	877309	0.185716	1
ADAMTS12	2	763363	8	877321	0.117855	1
ADAMTS13	37	763328	33	877296	0.337874	1
ADAMTS14	109	763256	124	877205	0.947717	1
ADAMTS15	0	763365	1	877328	1	1
ADAMTS16	30	763335	35	877294	1	1
ADAMTS17	19	763346	32	877297	0.207511	1
ADAMTS18	2	763363	3	877326	1	1
ADAMTS19	3	763362	5	877324	0.731801	1
ADAMTS2	39	763326	45	877284	1	1
ADAMTS20	4	763361	1	877328	0.190814	1
ADAMTS3	156	763209	170	877159	0.657007	1
ADAMTS4	7	763358	10	877319	0.809174	1
ADAMTS5	1	763364	5	877324	0.225523	1
ADAMTS6	27	763338	26	877303	0.582432	1
ADAMTS7	131	763234	147	877182	0.856994	1
ADAMTS8	1	763364	2	877327	1	1
ADAMTS9	2	763363	0	877329	0.216476	1
ADAMTS9-AS2;MIR548A2	3	763362	8	877321	0.23894	1
ADAMTSL1;MIR3152	4	763361	4	877325	1	1
ADAMTSL2	9	763356	7	877322	0.462789	1
ADAMTSL3	4	763361	5	877324	1	1
ADAMTSL4;MIR4257	89	763276	90	877239	0.410229	1
ADAMTSL5	15	763350	18	877311	1	1
ADAP1	101	763264	117	877212	1	1
ADAP2	71	763294	90	877239	0.580441	1
ADAR	47	763318	65	877264	0.345036	1
ADARB1	7	763358	6	877323	0.782384	1
ADAT1	22	763343	33	877296	0.347448	1
ADAT2	3	763362	6	877323	0.517242	1
ADAT3;SCAMP4	6	763359	4	877325	0.529721	1
ADC	116	763249	119	877210	0.395683	1
ADCK1	90	763275	116	877213	0.442524	1
ADCK2	4	763361	6	877323	0.759785	1
ADCK3	13	763352	13	877316	0.844682	1
ADCK4	51	763314	71	877258	0.318651	1
ADCK5	13	763352	12	877317	0.689526	1
ADCY10	8	763357	13	877316	0.515366	1
ADCY2	23	763342	19	877310	0.353518	1
ADCY3	25	763340	35	877294	0.518107	1
ADCY4	9	763356	5	877324	0.194	1
ADCY5	0	763365	1	877328	1	1
ADCY6;MIR4701	15	763350	21	877308	0.618392	1
ADCY7	4	763361	5	877324	1	1
ADCY8	1	763364	3	877326	0.628609	1
ADCY9	180	763185	175	877154	0.122751	1
ADD1	80	763285	90	877239	0.938746	1
ADD2	6	763359	4	877325	0.529721	1
ADD3	967	762398	1133	876196	0.661627	1
ADGB	7	763358	6	877323	0.782384	1
ADH1C	1	763364	1	877328	1	1
ADH5	21	763344	25	877304	1	1
ADHFE1	7	763358	9	877320	1	1
ADI1	46	763319	60	877269	0.559621	1
ADIPOQ	2	763363	4	877325	0.692001	1
ADIPOR1	7	763358	3	877326	0.204455	1
ADIPOR2	20	763345	15	877314	0.237032	1
ADK	1094	762271	1166	876163	0.076296	1
ADM	7	763358	10	877319	0.809174	1
ADM2	1	763364	1	877328	1	1
ADNP2	31	763334	40	877289	0.636827	1
ADO	6	763359	14	877315	0.17915	1
ADORA2A	1	763364	0	877329	0.46527	1
ADORA2A-AS1	12	763353	9	877320	0.384769	1
ADORA2B	135	763230	139	877190	0.364401	1
ADORA3	885	762480	1049	876280	0.508371	1
ADPGK	72	763293	86	877243	0.873336	1
ADPGK-AS1	30	763335	34	877295	1	1
ADPRH	77	763288	80	877249	0.57559	1
ADPRHL1	89	763276	85	877244	0.224922	1
ADPRHL2	9	763356	13	877316	0.672515	1
ADPRM	244	763121	289	877040	0.761172	1
ADRA1A	7	763358	7	877322	0.79636	1
ADRA1D	1	763364	1	877328	1	1
ADRA2A	1	763364	2	877327	1	1
ADRA2C	0	763365	1	877328	1	1
ADRB2	1	763364	2	877327	1	1
ADRB3	0	763365	2	877327	0.502412	1
ADRBK1	601	762764	719	876610	0.473081	1
ADRBK2	37	763328	39	877290	0.731097	1
ADRM1	4	763361	4	877325	1	1
ADSL	1	763364	1	877328	1	1
ADSSL1	3	763362	5	877324	0.731801	1
ADTRP	8	763357	11	877318	0.819589	1
AEBP2	29	763336	33	877296	1	1
AEN	60	763305	72	877257	0.86158	1
AES	25	763340	28	877301	1	1
AFAP1	3	763362	6	877323	0.517242	1
AFAP1L1	4	763361	4	877325	1	1
AFAP1L2	74	763291	114	877215	0.0570178	1
AFF2	4	763361	4	877325	1	1
AFF3	7	763358	11	877318	0.638755	1
AFF4	24	763341	20	877309	0.294445	1
AFG3L1P	82	763283	91	877238	0.819651	1
AFG3L2	3	763362	2	877327	0.66901	1
AFMID	25	763340	27	877302	0.88972	1
AFTPH;MIR4434	19	763346	20	877309	0.872819	1
AGA	48	763317	53	877276	0.842643	1
AGAP1	22	763343	23	877306	0.767054	1
AGAP2	25	763340	24	877305	0.568335	1
AGAP3	55	763310	66	877263	0.855602	1
AGAP5	1	763364	1	877328	1	1
AGAP6	1	763364	0	877329	0.46527	1
AGBL1	11	763354	15	877314	0.699144	1
AGBL2	2	763363	3	877326	1	1
AGBL3	12	763353	14	877315	1	1
AGBL4;BEND5	20	763345	16	877313	0.317516	1
AGBL5	25	763340	21	877308	0.303823	1
AGFG2	61	763304	67	877262	0.85943	1
AGGF1	19	763346	21	877308	1	1
AGK	14	763351	21	877308	0.499961	1
AGL	48	763317	40	877289	0.13586	1
AGMAT	9	763356	7	877322	0.462789	1
AGMO	379	762986	423	876906	0.696971	1
AGPAT1	51	763314	77	877252	0.132919	1
AGPAT2	24	763341	20	877309	0.294445	1
AGPAT3	680	762685	745	876584	0.366553	1
AGPAT4;AGPAT4-IT1	3	763362	2	877327	0.66901	1
AGPAT5;MIR4659A	185	763180	200	877129	0.574166	1
AGPAT6	32	763333	25	877304	0.18376	1
AGPAT9	227	763138	236	877093	0.284199	1
AGPHD1	3	763362	7	877322	0.355546	1
AGPS	32	763333	40	877289	0.813424	1
AGR3	4	763361	4	877325	1	1
AGRN	16	763349	18	877311	1	1
AGRP	19	763346	16	877313	0.398993	1
AGT	1	763364	1	877328	1	1
AGTPBP1	26	763339	29	877300	1	1
AGTR1	0	763365	1	877328	1	1
AGTRAP	3	763362	1	877328	0.344052	1
AGXT2L2	39	763326	32	877297	0.19028	1
AHCY	11	763354	18	877311	0.457177	1
AHCYL1	43	763322	44	877285	0.592962	1
AHCYL2	139	763226	147	877182	0.514425	1
AHNAK	57	763308	71	877258	0.659053	1
AHNAK2	1	763364	4	877325	0.381016	1
AHR	32	763333	22	877307	0.0753476	1
AHSA1	28	763337	35	877294	0.801131	1
AHSA2	67	763298	82	877247	0.7428	1
AHSG	1	763364	3	877326	0.628609	1
AIDA	17	763348	21	877308	0.871932	1
AIF1	109	763256	141	877188	0.374927	1
AIF1L	1	763364	1	877328	1	1
AIFM1	16	763349	14	877315	0.470137	1
AIFM2	36	763329	37	877292	0.640855	1
AIFM3	12	763353	17	877312	0.710416	1
AIG1	4	763361	4	877325	1	1
AIM1	13	763352	10	877319	0.404909	1
AIM1L	2	763363	2	877327	1	1
AIM2	0	763365	1	877328	1	1
AIMP1	67	763298	100	877229	0.103398	1
AIMP2	32	763333	36	877293	1	1
AIP	66	763299	68	877261	0.545138	1
AIRE	5	763360	3	877326	0.48521	1
AJAP1	1	763364	1	877328	1	1
AJUBA	51	763314	55	877274	0.77071	1
AK1;MIR4672	3	763362	5	877324	0.731801	1
AK2	1	763364	2	877327	1	1
AK3	41	763324	42	877287	0.660154	1
AK4	73	763292	71	877258	0.317638	1
AK5	216	763149	229	877100	0.419156	1
AK7	26	763339	24	877305	0.479761	1
AK8	307	763058	412	876917	0.0397684	1
AKAP1	9	763356	13	877316	0.672515	1
AKAP10	46	763319	51	877278	0.919012	1
AKAP11	144	763221	192	877137	0.189322	1
AKAP12	4	763361	8	877321	0.401564	1
AKAP13	713	762652	777	876552	0.310971	1
AKAP14	10	763355	9	877320	0.649944	1
AKAP5	8	763357	6	877323	0.437831	1
AKAP6	40	763325	64	877265	0.115431	1
AKAP7	47	763318	59	877270	0.697371	1
AKAP8	63	763302	70	877259	0.862313	1
AKAP8L	15	763350	15	877314	0.718221	1
AKAP9	46	763319	55	877274	0.920612	1
AKD1	8	763357	8	877321	0.806992	1
AKIP1	65	763300	56	877273	0.121479	1
AKIRIN1	4	763361	0	877329	0.0468616	1
AKIRIN2	6	763359	8	877321	1	1
AKNA	478	762887	578	876751	0.422434	1
AKNAD1	65	763300	65	877264	0.430367	1
AKR1A1	20	763345	25	877304	0.881477	1
AKR1B1	5	763360	8	877321	0.593036	1
AKR1C3	7	763358	8	877321	1	1
AKR1C4	0	763365	1	877328	1	1
AKR1D1	1	763364	0	877329	0.46527	1
AKR1E2	0	763365	1	877328	1	1
AKR7A2	9	763356	11	877318	1	1
AKR7L	0	763365	1	877328	1	1
AKT1	7	763358	13	877316	0.372736	1
AKT1S1	114	763251	132	877197	1	1
AKT2;MIR641	33	763332	34	877295	0.713772	1
AKT3	3	763362	2	877327	0.66901	1
AKTIP	3	763362	8	877321	0.23894	1
ALAD	4	763361	3	877326	0.711781	1
ALAS1	14	763351	9	877320	0.210228	1
ALAS2	1	763364	1	877328	1	1
ALCAM	208	763157	228	877101	0.631346	1
ALDH16A1	50	763315	61	877268	0.776046	1
ALDH18A1	5	763360	3	877326	0.48521	1
ALDH1A2	2	763363	1	877328	0.600887	1
ALDH1A3	15	763350	16	877313	0.858841	1
ALDH1B1	10	763355	13	877316	0.836554	1
ALDH1L1	1	763364	1	877328	1	1
ALDH1L1-AS2	2	763363	2	877327	1	1
ALDH1L2	2	763363	3	877326	1	1
ALDH2	106	763259	114	877215	0.636558	1
ALDH3A1	4	763361	6	877323	0.759785	1
ALDH3A2	9	763356	11	877318	1	1
ALDH3B1	76	763289	84	877245	0.812545	1
ALDH4A1;MIR4695	4	763361	5	877324	1	1
ALDH5A1	18	763347	21	877308	1	1
ALDH6A1	2	763363	3	877326	1	1
ALDH7A1	1	763364	1	877328	1	1
ALDH8A1	1	763364	2	877327	1	1
ALDH9A1	11	763354	16	877313	0.569824	1
ALDOA	182	763183	181	877148	0.171534	1
ALDOC	2	763363	2	877327	1	1
ALG1	1	763364	2	877327	1	1
ALG10	10	763355	12	877317	1	1
ALG10B	14	763351	18	877311	0.859889	1
ALG11;UTP14C	1	763364	1	877328	1	1
ALG12	8	763357	11	877318	0.819589	1
ALG13	5	763360	8	877321	0.593036	1
ALG14	1	763364	0	877329	0.46527	1
ALG1L	0	763365	1	877328	1	1
ALG1L2	99	763266	94	877235	0.194217	1
ALG1L9P	1	763364	0	877329	0.46527	1
ALG3	62	763303	63	877266	0.530513	1
ALG5	20	763345	16	877313	0.317516	1
ALG6	12	763353	6	877323	0.100666	1
ALG9	10	763355	22	877307	0.109594	1
ALK	3	763362	6	877323	0.517242	1
ALKBH1	7	763358	3	877326	0.204455	1
ALKBH2	28	763337	26	877303	0.495696	1
ALKBH3;SEC14L1P1	17	763348	26	877303	0.445047	1
ALKBH4	20	763345	23	877306	1	1
ALKBH5	35	763330	48	877281	0.443203	1
ALKBH6	8	763357	9	877320	1	1
ALKBH7	2	763363	2	877327	1	1
ALLC	24	763341	27	877302	1	1
ALMS1	16	763349	21	877308	0.743563	1
ALOX12B	10	763355	19	877310	0.263757	1
ALOX12P2	3	763362	1	877328	0.344052	1
ALOX15	2	763363	3	877326	1	1
ALOX15B	4	763361	3	877326	0.711781	1
ALOX15P1	1	763364	0	877329	0.46527	1
ALOX5	64	763301	100	877229	0.0600618	1
ALOX5AP	8	763357	6	877323	0.437831	1
ALOXE3	9	763356	12	877317	0.828621	1
ALPK1	38	763327	41	877288	0.821931	1
ALPK2	4	763361	3	877326	0.711781	1
ALPL	0	763365	1	877328	1	1
ALS2	162	763203	182	877147	0.871211	1
ALS2CL	6	763359	7	877322	1	1
ALS2CR11	10	763355	5	877324	0.128745	1
ALS2CR12	3	763362	6	877323	0.517242	1
ALS2CR8	61	763304	62	877267	0.527345	1
ALX1	1	763364	3	877326	0.628609	1
ALX4	1	763364	0	877329	0.46527	1
ALYREF	2	763363	0	877329	0.216476	1
AMBN	2	763363	1	877328	0.600887	1
AMBRA1;MIR3160-1	19	763346	19	877310	0.745771	1
AMD1	12	763353	17	877312	0.710416	1
AMDHD1	4	763361	4	877325	1	1
AMDHD2	9	763356	9	877320	0.816327	1
AMFR	18	763347	35	877294	0.0736928	1
AMHR2	2	763363	3	877326	1	1
AMIGO1	2	763363	6	877323	0.298522	1
AMIGO2	28	763337	33	877296	1	1
AMMECR1;SNORD96B	69	763296	86	877243	0.629913	1
AMMECR1L	7	763358	9	877320	1	1
AMN1	409	762956	482	876847	0.711914	1
AMOT;MIR4329	5	763360	5	877324	1	1
AMOTL1	58	763307	74	877255	0.600853	1
AMOTL2	4	763361	1	877328	0.190814	1
AMPD1	1	763364	2	877327	1	1
AMPD2	65	763300	71	877258	0.796783	1
AMPD3	207	763158	235	877094	0.924037	1
AMPH	0	763365	1	877328	1	1
AMT;NICN1	19	763346	26	877303	0.654552	1
AMZ1	15	763350	16	877313	0.858841	1
AMZ2	18	763347	20	877309	1	1
AMZ2P1	45	763320	33	877296	0.0535068	1
ANAPC1	12	763353	19	877310	0.472346	1
ANAPC10	0	763365	2	877327	0.502412	1
ANAPC11	1	763364	3	877326	0.628609	1
ANAPC13	33	763332	31	877298	0.453282	1
ANAPC15	8	763357	6	877323	0.437831	1
ANAPC16	3	763362	10	877319	0.102398	1
ANAPC1P1	0	763365	1	877328	1	1
ANAPC4	1	763364	0	877329	0.46527	1
ANAPC5	54	763311	69	877260	0.588325	1
ANAPC7	9	763356	14	877315	0.535392	1
ANG;RNASE4	2	763363	6	877323	0.298522	1
ANGEL1	20	763345	30	877299	0.396525	1
ANGEL2	41	763324	37	877292	0.307866	1
ANGPT1	4554	758811	5124	872205	0.29723	1
ANGPT4	4	763361	5	877324	1	1
ANGPTL4	1	763364	0	877329	0.46527	1
ANGPTL6	157	763208	150	877179	0.109245	1
ANHX	1	763364	3	877326	0.628609	1
ANK1;MIR486	75	763290	90	877239	0.815127	1
ANK2;MIR1243	7	763358	5	877324	0.564995	1
ANK3	81	763284	105	877224	0.420028	1
ANKAR	11	763354	10	877319	0.664484	1
ANKDD1A	6	763359	7	877322	1	1
ANKDD1B	21	763344	24	877305	1	1
ANKFN1	13	763352	12	877317	0.689526	1
ANKFY1	14	763351	28	877301	0.0909037	1
ANKH;MIR4637	31	763334	29	877300	0.440009	1
ANKIB1	19	763346	14	877315	0.224501	1
ANKLE1	39	763326	50	877279	0.671153	1
ANKLE2	1	763364	3	877326	0.628609	1
ANKMY1	13	763352	11	877318	0.54085	1
ANKMY2	31	763334	25	877304	0.227673	1
ANKRA2	20	763345	15	877314	0.237032	1
ANKRD10	20	763345	24	877305	1	1
ANKRD12	297	763068	306	877023	0.191328	1
ANKRD13A	28	763337	31	877298	0.896909	1
ANKRD13B	17	763348	18	877311	0.866229	1
ANKRD13C	24	763341	27	877302	1	1
ANKRD13D	27	763338	29	877300	0.893594	1
ANKRD16	32	763333	35	877294	0.902703	1
ANKRD17	218	763147	205	877124	0.0405988	1
ANKRD18A	1	763364	1	877328	1	1
ANKRD18B	57	763308	66	877263	1	1
ANKRD18DP	20	763345	28	877301	0.563847	1
ANKRD19P	34	763331	37	877292	0.813423	1
ANKRD2	1	763364	0	877329	0.46527	1
ANKRD20A11P	2	763363	7	877322	0.189162	1
ANKRD20A12P	1	763364	2	877327	1	1
ANKRD20A4	0	763365	2	877327	0.502412	1
ANKRD20A5P	13	763352	12	877317	0.689526	1
ANKRD22	62	763303	71	877258	1	1
ANKRD23	1	763364	0	877329	0.46527	1
ANKRD24	6	763359	8	877321	1	1
ANKRD26	29	763336	21	877308	0.118983	1
ANKRD26P1	2	763363	1	877328	0.600887	1
ANKRD26P3	1	763364	0	877329	0.46527	1
ANKRD27	40	763325	43	877286	0.826012	1
ANKRD28	289	763076	341	876988	0.749462	1
ANKRD29	3	763362	9	877320	0.157628	1
ANKRD30A	3	763362	3	877326	1	1
ANKRD30B;MIR3156-2	1	763364	3	877326	0.628609	1
ANKRD30BL;MIR663B	5	763360	2	877327	0.262253	1
ANKRD31	8	763357	7	877322	0.615481	1
ANKRD32	21	763344	19	877310	0.526746	1
ANKRD33B	349	763016	426	876903	0.407708	1
ANKRD34A	151	763214	159	877170	0.459349	1
ANKRD34B	1	763364	0	877329	0.46527	1
ANKRD35	59	763306	49	877280	0.10097	1
ANKRD36	19	763346	16	877313	0.398993	1
ANKRD36B	16	763349	17	877312	0.862644	1
ANKRD36BP2	1	763364	5	877324	0.225523	1
ANKRD37	0	763365	2	877327	0.502412	1
ANKRD39	7	763358	7	877322	0.79636	1
ANKRD40	29	763336	37	877292	0.712433	1
ANKRD42	19	763346	14	877315	0.224501	1
ANKRD44	435	762930	518	876811	0.60331	1
ANKRD45	5	763360	8	877321	0.593036	1
ANKRD46	20	763345	22	877307	1	1
ANKRD50	19	763346	20	877309	0.872819	1
ANKRD52	3	763362	8	877321	0.23894	1
ANKRD53	0	763365	1	877328	1	1
ANKRD54;MIR658	4	763361	4	877325	1	1
ANKRD55	185	763180	216	877113	0.880761	1
ANKRD6	25	763340	27	877302	0.88972	1
ANKRD62P1-PARP4P3	2	763363	1	877328	0.600887	1
ANKRD63	1	763364	6	877323	0.131332	1
ANKRD9	8	763357	9	877320	1	1
ANKS1A	1454	761911	1559	875770	0.0573054	1
ANKS1B	9	763356	9	877320	0.816327	1
ANKS3	10	763355	11	877318	1	1
ANKS4B	0	763365	1	877328	1	1
ANKS6	13	763352	17	877312	0.855236	1
ANKUB1	24	763341	24	877305	0.665859	1
ANKZF1	17	763348	18	877311	0.866229	1
ANLN	1	763364	3	877326	0.628609	1
ANO1	3	763362	2	877327	0.66901	1
ANO10	15	763350	15	877314	0.718221	1
ANO2	1	763364	2	877327	1	1
ANO3	3	763362	6	877323	0.517242	1
ANO4	5	763360	4	877325	0.741854	1
ANO5	15	763350	20	877309	0.736142	1
ANO6	51	763314	66	877263	0.578411	1
ANO7	8	763357	16	877313	0.223545	1
ANO8	17	763348	11	877318	0.183828	1
ANO9	3	763362	13	877316	0.0414799	1
ANP32A;MIR4312;ANP32A-IT1	458	762907	494	876835	0.329764	1
ANP32E	125	763240	132	877197	0.531832	1
ANPEP	41	763324	58	877271	0.31577	1
ANTXR1;MIR3126	35	763330	38	877291	0.815591	1
ANTXR2	211	763154	234	877095	0.739417	1
ANXA1	144	763221	165	877164	1	1
ANXA11	106	763259	116	877213	0.736793	1
ANXA13	2	763363	1	877328	0.600887	1
ANXA2	19	763346	17	877312	0.505647	1
ANXA2R	35	763330	45	877284	0.65498	1
ANXA3	142	763223	191	877138	0.169532	1
ANXA4	42	763323	48	877281	1	1
ANXA5	11	763354	11	877318	0.83199	1
ANXA6	63	763302	70	877259	0.862313	1
ANXA7	37	763328	33	877296	0.337874	1
ANXA9	3	763362	3	877326	1	1
AOAH;AOAH-IT1	4	763361	5	877324	1	1
AOX1	7	763358	7	877322	0.79636	1
AOX2P	18	763347	12	877317	0.147277	1
AP1AR	9	763356	6	877323	0.313675	1
AP1B1;MIR3653;SNORD125	50	763315	56	877273	0.922612	1
AP1G1;SNORD71	44	763321	43	877286	0.45415	1
AP1G2;JPH4	57	763308	64	877265	0.927519	1
AP1M1	13	763352	12	877317	0.689526	1
AP1M2	10	763355	10	877319	0.824598	1
AP1S1;MIR4653	22	763343	24	877305	0.883385	1
AP1S2	9	763356	14	877315	0.535392	1
AP1S3	16	763349	12	877317	0.343719	1
AP2A1	1	763364	6	877323	0.131332	1
AP2A2	13	763352	16	877313	1	1
AP2B1	45	763320	62	877267	0.383709	1
AP2M1	1	763364	2	877327	1	1
AP3B2	3	763362	4	877325	1	1
AP3M1	23	763342	22	877307	0.553394	1
AP3M2	17	763348	13	877316	0.277989	1
AP3S1	13	763352	12	877317	0.689526	1
AP4B1	38	763327	51	877278	0.524129	1
AP4B1-AS1	126	763239	118	877211	0.123315	1
AP4E1;DCAF13P3	21	763344	32	877297	0.337598	1
AP4M1	17	763348	27	877302	0.36478	1
AP4S1	103	763262	152	877177	0.0516439	1
AP5B1	11	763354	11	877318	0.83199	1
AP5M1	39	763326	42	877287	0.823986	1
AP5S1	33	763332	37	877292	1	1
AP5Z1	10	763355	8	877321	0.485233	1
APAF1	31	763334	35	877294	1	1
APBA1	0	763365	3	877326	0.253618	1
APBA2	12	763353	17	877312	0.710416	1
APBA3	13	763352	12	877317	0.689526	1
APBB1	13	763352	13	877316	0.844682	1
APBB1IP	482	762883	537	876792	0.637535	1
APBB2	59	763306	73	877256	0.727279	1
APBB3	0	763365	1	877328	1	1
APC	38	763327	43	877286	1	1
APC2	6	763359	3	877326	0.319452	1
APCDD1L	2	763363	5	877324	0.461002	1
APCDD1L-AS1	0	763365	1	877328	1	1
APEH	18	763347	14	877315	0.291567	1
APEX1	51	763314	57	877272	0.923277	1
APEX2	9	763356	15	877314	0.418694	1
APH1A	30	763335	28	877301	0.433239	1
APH1B	111	763254	113	877216	0.384085	1
API5	5	763360	1	877328	0.103475	1
APIP	25	763340	25	877304	0.6717	1
APITD1;APITD1-CORT;CORT	9	763356	8	877321	0.633722	1
APLN	17	763348	13	877316	0.277989	1
APLP1	2	763363	2	877327	1	1
APLP2	21	763344	31	877298	0.40647	1
APMAP	18	763347	17	877312	0.613149	1
APOA1	16	763349	10	877319	0.167787	1
APOA1BP	12	763353	16	877313	0.850187	1
APOA5	2	763363	3	877326	1	1
APOBEC1	3	763362	2	877327	0.66901	1
APOBEC2	1	763364	1	877328	1	1
APOBEC3A;APOBEC3A	39	763326	44	877285	1	1
APOBEC3C	42	763323	43	877286	0.66387	1
APOBEC3D	17	763348	32	877297	0.114916	1
APOBEC3F	6	763359	11	877318	0.467684	1
APOBEC3G	1	763364	2	877327	1	1
APOBEC3H	1	763364	0	877329	0.46527	1
APOBR	38	763327	45	877284	0.912834	1
APOC1	38	763327	39	877290	0.648713	1
APOC1P1	0	763365	1	877328	1	1
APOC4-APOC2;APOC4;APOC2	51	763314	42	877287	0.119013	1
APOD	11	763354	10	877319	0.664484	1
APOF	10	763355	11	877318	1	1
APOH	1	763364	0	877329	0.46527	1
APOL1	25	763340	26	877303	0.779555	1
APOL2	34	763331	34	877295	0.627222	1
APOL3	19	763346	27	877302	0.555142	1
APOL4	111	763254	113	877216	0.384085	1
APOL6	25	763340	30	877299	0.893399	1
APOLD1;MIR613	206	763159	225	877104	0.595755	1
APOM	45	763320	42	877287	0.335735	1
APOO	139	763226	138	877191	0.228697	1
APOOL	46	763319	45	877284	0.463113	1
APOPT1	10	763355	8	877321	0.485233	1
APP	126	763239	141	877188	0.854052	1
APPBP2	109	763256	128	877201	0.896475	1
APPL1	25	763340	24	877305	0.568335	1
APPL2	31	763334	41	877288	0.636843	1
APRT	41	763324	42	877287	0.660154	1
APTX	11	763354	13	877316	1	1
AQP10	2	763363	2	877327	1	1
AQP11	2	763363	3	877326	1	1
AQP2	0	763365	1	877328	1	1
AQP3	23	763342	25	877304	0.88557	1
AQP8	0	763365	1	877328	1	1
AQR	3	763362	3	877326	1	1
AR	135	763230	176	877153	0.280396	1
ARAF	21	763344	26	877303	0.884086	1
ARAP1	271	763094	317	877012	0.836355	1
ARAP2	43	763322	51	877278	0.917877	1
ARAP3	14	763351	16	877313	1	1
ARC	6	763359	11	877318	0.467684	1
ARF1;MIR3620	11	763354	17	877312	0.57063	1
ARF3	99	763266	98	877231	0.317429	1
ARF4	16	763349	22	877307	0.628474	1
ARF5	3	763362	3	877326	1	1
ARF6	23	763342	33	877296	0.42548	1
ARFGAP1;MIR4326	5	763360	6	877323	1	1
ARFGAP2	33	763332	44	877285	0.568572	1
ARFGAP3	10	763355	12	877317	1	1
ARFGEF1	58	763307	76	877253	0.488793	1
ARFGEF2	42	763323	60	877269	0.32096	1
ARFIP1	24	763341	22	877307	0.462986	1
ARFIP2	16	763349	27	877302	0.284455	1
ARFRP1	2	763363	6	877323	0.298522	1
ARG2	22	763343	25	877304	1	1
ARGFX	1	763364	2	877327	1	1
ARGLU1	2	763363	1	877328	0.600887	1
ARHGAP1	10	763355	13	877316	0.836554	1
ARHGAP10;MIR4799	104	763261	116	877213	0.839529	1
ARHGAP11A	32	763333	26	877303	0.191005	1
ARHGAP11B	13	763352	19	877310	0.59617	1
ARHGAP12	4	763361	7	877322	0.559606	1
ARHGAP15	860	762505	939	876390	0.276833	1
ARHGAP18	233	763132	287	877042	0.454852	1
ARHGAP20	1	763364	2	877327	1	1
ARHGAP21	36	763329	46	877283	0.659293	1
ARHGAP22	945	762420	1041	876288	0.356114	1
ARHGAP23	114	763251	130	877199	0.948947	1
ARHGAP24;MIR4451	17	763348	30	877299	0.188013	1
ARHGAP26	648	762717	779	876550	0.410533	1
ARHGAP27	196	763169	201	877128	0.268377	1
ARHGAP30	113	763252	155	877174	0.159182	1
ARHGAP31	84	763281	109	877220	0.427661	1
ARHGAP32	4	763361	7	877322	0.559606	1
ARHGAP33	1	763364	2	877327	1	1
ARHGAP35	163	763202	164	877165	0.24433	1
ARHGAP36	2	763363	0	877329	0.216476	1
ARHGAP39	25	763340	16	877313	0.0838673	1
ARHGAP4	185	763180	214	877115	0.96001	1
ARHGAP40	2	763363	3	877326	1	1
ARHGAP42	11	763354	17	877312	0.57063	1
ARHGAP44	7	763358	3	877326	0.204455	1
ARHGAP5	60	763305	66	877263	0.858349	1
ARHGAP5-AS1	43	763322	49	877280	1	1
ARHGAP6	15	763350	13	877316	0.457138	1
ARHGAP9	268	763097	270	877059	0.130373	1
ARHGDIA	31	763334	38	877291	0.810487	1
ARHGDIB	843	762522	959	876370	0.831638	1
ARHGDIG	1	763364	4	877325	0.381016	1
ARHGEF1	66	763299	86	877243	0.46496	1
ARHGEF10	34	763331	41	877288	0.907997	1
ARHGEF10L	1	763364	3	877326	0.628609	1
ARHGEF11;MIR765	9	763356	10	877319	1	1
ARHGEF12	2	763363	5	877324	0.461002	1
ARHGEF15	3	763362	1	877328	0.344052	1
ARHGEF17	45	763320	46	877283	0.600286	1
ARHGEF18	6	763359	9	877320	0.796969	1
ARHGEF19	22	763343	26	877303	1	1
ARHGEF2	272	763093	264	877065	0.0513609	1
ARHGEF25	13	763352	12	877317	0.689526	1
ARHGEF26	10	763355	14	877315	0.686554	1
ARHGEF26-AS1	4	763361	12	877317	0.130331	1
ARHGEF28	3	763362	1	877328	0.344052	1
ARHGEF3	815	762550	1022	876307	0.0644973	1
ARHGEF33	37	763328	38	877291	0.644806	1
ARHGEF37	1	763364	2	877327	1	1
ARHGEF38;ARHGEF38-IT1	4	763361	4	877325	1	1
ARHGEF39	56	763309	61	877268	0.781717	1
ARHGEF4	1	763364	1	877328	1	1
ARHGEF40	127	763238	133	877196	0.456366	1
ARHGEF6	921	762444	1062	876267	0.946137	1
ARHGEF7	50	763315	67	877262	0.458647	1
ARHGEF9	69	763296	90	877239	0.474419	1
ARID3A	38	763327	45	877284	0.912834	1
ARID3B	32	763333	38	877291	0.905325	1
ARID3C	3	763362	1	877328	0.344052	1
ARID4B;MIR4753	64	763301	60	877269	0.280189	1
ARID5A	10	763355	9	877320	0.649944	1
ARIH1	37	763328	46	877283	0.742584	1
ARIH2OS	13	763352	12	877317	0.689526	1
ARL1	0	763365	2	877327	0.502412	1
ARL11	36	763329	56	877273	0.174327	1
ARL13A	1	763364	0	877329	0.46527	1
ARL13B	14	763351	18	877311	0.859889	1
ARL14EP	27	763338	38	877291	0.457041	1
ARL16	12	763353	13	877316	1	1
ARL2;ARL2-SNX15;SNX15	36	763329	42	877287	1	1
ARL2BP	11	763354	5	877324	0.083718	1
ARL3	79	763286	99	877230	0.599218	1
ARL4A	11	763354	17	877312	0.57063	1
ARL4D	4	763361	4	877325	1	1
ARL5A	27	763338	26	877303	0.582432	1
ARL5B	21	763344	15	877314	0.181914	1
ARL5C	22	763343	29	877300	0.6752	1
ARL6	10	763355	10	877319	0.824598	1
ARL6IP1	16	763349	17	877312	0.862644	1
ARL6IP4	15	763350	18	877311	1	1
ARL6IP5	618	762747	723	876606	0.763252	1
ARL6IP6	42	763323	50	877279	0.916932	1
ARL8A	5	763360	9	877320	0.593859	1
ARL8B	38	763327	31	877298	0.18404	1
ARL9	4	763361	5	877324	1	1
ARMC1	33	763332	45	877284	0.496728	1
ARMC10	22	763343	34	877295	0.287518	1
ARMC12	1	763364	0	877329	0.46527	1
ARMC2	505	762860	596	876733	0.672291	1
ARMC3	1	763364	1	877328	1	1
ARMC4	5	763360	9	877320	0.593859	1
ARMC5	25	763340	33	877296	0.69331	1
ARMC6	36	763329	45	877284	0.739243	1
ARMC7	7	763358	6	877323	0.782384	1
ARMC8	45	763320	36	877293	0.118656	1
ARMC9;MIR4777	157	763208	176	877153	0.82627	1
ARMCX3	10	763355	9	877320	0.649944	1
ARMCX4	19	763346	18	877311	0.622256	1
ARMCX5;ARMCX5-GPRASP2;GPRASP1;GPRASP2	73	763292	87	877242	0.874135	1
ARMCX6	13	763352	12	877317	0.689526	1
ARNT2	1	763364	2	877327	1	1
ARNTL	55	763310	70	877259	0.591593	1
ARNTL2	50	763315	53	877276	0.693825	1
ARPC1A	22	763343	21	877308	0.545596	1
ARPC1B	76	763289	106	877223	0.206944	1
ARPC2	27	763338	20	877309	0.145063	1
ARPC3	1	763364	6	877323	0.131332	1
ARPC4;ARPC4-TTLL3;TTLL3	8	763357	8	877321	0.806992	1
ARPC5	16	763349	23	877306	0.524498	1
ARPC5L	26	763339	27	877302	0.78345	1
ARPP19	50	763315	73	877256	0.206139	1
ARPP21;MIR128-2	1	763364	0	877329	0.46527	1
ARRB1;MIR326	460	762905	544	876785	0.65786	1
ARRB2	83	763282	101	877228	0.712385	1
ARRDC1	143	763222	162	877167	0.908705	1
ARRDC2	41	763324	45	877284	0.829885	1
ARRDC3-AS1	30	763335	34	877295	1	1
ARRDC4	3	763362	3	877326	1	1
ARRDC5	4	763361	2	877327	0.426516	1
ARSA	10	763355	10	877319	0.824598	1
ARSB	685	762680	795	876534	0.855251	1
ARSD	37	763328	52	877277	0.395551	1
ARSE	5	763360	4	877325	0.741854	1
ARSF	1	763364	1	877328	1	1
ARSG	12	763353	12	877317	0.838647	1
ARSJ	1	763364	0	877329	0.46527	1
ARSK	11	763354	12	877317	1	1
ART1	2	763363	1	877328	0.600887	1
ART3	38	763327	32	877297	0.230647	1
ART4	2	763363	0	877329	0.216476	1
ART5	1	763364	2	877327	1	1
ARV1	11	763354	8	877321	0.362988	1
ARVCF	9	763356	17	877312	0.244069	1
ARX	21	763344	31	877298	0.40647	1
ASAH1	77	763288	74	877255	0.289215	1
ASAH2B	9	763356	12	877317	0.828621	1
ASAP1;LOC100507117;ASAP1-IT1	70	763295	69	877260	0.395391	1
ASAP2	41	763324	45	877284	0.829885	1
ASAP3	3	763362	1	877328	0.344052	1
ASB1	15	763350	18	877311	1	1
ASB11	11	763354	17	877312	0.57063	1
ASB13	36	763329	41	877288	1	1
ASB14	1	763364	0	877329	0.46527	1
ASB15	1	763364	0	877329	0.46527	1
ASB16-AS1	17	763348	17	877312	0.732763	1
ASB18	0	763365	1	877328	1	1
ASB2	25	763340	34	877295	0.602109	1
ASB3;GPR75-ASB3;MIR3682;GPR75	161	763204	190	877139	0.830598	1
ASB4	3	763362	3	877326	1	1
ASB5	1	763364	0	877329	0.46527	1
ASB6	1	763364	2	877327	1	1
ASB7	22	763343	23	877306	0.767054	1
ASB8	7	763358	16	877313	0.145155	1
ASB9	8	763357	8	877321	0.806992	1
ASB9P1	1	763364	0	877329	0.46527	1
ASCC1	88	763277	87	877242	0.32544	1
ASCC2	8	763357	10	877319	1	1
ASCC3	10	763355	13	877316	0.836554	1
ASCL2	0	763365	1	877328	1	1
ASF1B	9	763356	16	877313	0.322096	1
ASGR1	11	763354	7	877322	0.243254	1
ASGR2	2	763363	3	877326	1	1
ASH1L-AS1	40	763325	47	877282	1	1
ASH1L;MIR555	35	763330	41	877288	1	1
ASH2L	353	763012	426	876903	0.517903	1
ASIC1	9	763356	10	877319	1	1
ASIC2;AA06	10	763355	13	877316	0.836554	1
ASIC3	1	763364	2	877327	1	1
ASIC5	7	763358	7	877322	0.79636	1
ASL	13	763352	13	877316	0.844682	1
ASNS	6	763359	6	877323	1	1
ASPDH	11	763354	5	877324	0.083718	1
ASPG	1	763364	1	877328	1	1
ASPH	403	762962	471	876858	0.812415	1
ASPHD1	17	763348	27	877302	0.36478	1
ASPHD2	4	763361	6	877323	0.759785	1
ASPM	19	763346	19	877310	0.745771	1
ASPRV1;PCBP1-AS1	238	763127	274	877055	1	1
ASPSCR1	5	763360	8	877321	0.593036	1
ASRGL1	4	763361	3	877326	0.711781	1
ASS1	6	763359	12	877317	0.346178	1
ASTE1	18	763347	25	877304	0.647038	1
ASTN1;MIR488	1	763364	4	877325	0.381016	1
ASTN2;SNORA70C	9	763356	10	877319	1	1
ASUN	45	763320	44	877285	0.458637	1
ASXL3	3	763362	7	877322	0.355546	1
ATAD1	78	763287	92	877237	0.878121	1
ATAD2	77	763288	100	877229	0.451393	1
ATAD2B	51	763314	55	877274	0.77071	1
ATAD3B	14	763351	9	877320	0.210228	1
ATAD3C	1	763364	4	877325	0.381016	1
ATAD5	9	763356	8	877321	0.633722	1
ATAT1	10	763355	9	877320	0.649944	1
ATCAY	2	763363	2	877327	1	1
ATE1	30	763335	38	877291	0.716872	1
ATF1	29	763336	46	877283	0.20278	1
ATF2;MIR933	42	763323	38	877291	0.313588	1
ATF3	24	763341	34	877295	0.510828	1
ATF4	1	763364	2	877327	1	1
ATF5;MIR4751	4	763361	8	877321	0.401564	1
ATF6	63	763302	67	877262	0.661385	1
ATF6B	9	763356	10	877319	1	1
ATF7	203	763162	242	877087	0.70414	1
ATF7IP2	29	763336	32	877297	0.898406	1
ATG13	72	763293	81	877248	0.93546	1
ATG14	12	763353	20	877309	0.376459	1
ATG16L1;SCARNA5;SCARNA6	8	763357	12	877317	0.656719	1
ATG16L2	108	763257	123	877206	0.947518	1
ATG2A	15	763350	11	877318	0.325919	1
ATG2B	19	763346	28	877301	0.465586	1
ATG4A	6	763359	11	877318	0.467684	1
ATG4B	5	763360	9	877320	0.593859	1
ATG4C	28	763337	28	877301	0.688157	1
ATG4D;MIR1238	8	763357	6	877323	0.437831	1
ATG5	31	763334	54	877275	0.0651703	1
ATG9A	8	763357	21	877308	0.0421668	1
ATG9B	8	763357	12	877317	0.656719	1
ATHL1	11	763354	12	877317	1	1
ATIC	2	763363	5	877324	0.461002	1
ATL1	13	763352	17	877312	0.855236	1
ATL2	4	763361	3	877326	0.711781	1
ATL3	31	763334	25	877304	0.227673	1
ATM	108	763257	121	877208	0.894631	1
ATMIN	1	763364	7	877322	0.0756016	1
ATN1	140	763225	145	877184	0.405824	1
ATOH8	5	763360	11	877318	0.316668	1
ATOX1	6	763359	12	877317	0.346178	1
ATP10B	91	763274	84	877245	0.150499	1
ATP10D	49	763316	59	877270	0.847359	1
ATP11A	27	763338	46	877283	0.126629	1
ATP11B	8	763357	14	877315	0.396787	1
ATP11C	14	763351	16	877313	1	1
ATP12A	11	763354	9	877320	0.505529	1
ATP13A1	16	763349	18	877311	1	1
ATP13A2	7	763358	12	877317	0.492969	1
ATP13A3	6	763359	12	877317	0.346178	1
ATP13A5	1	763364	2	877327	1	1
ATP1A1	1	763364	3	877326	0.628609	1
ATP1A1OS	26	763339	22	877307	0.313059	1
ATP1A2	1	763364	2	877327	1	1
ATP1A3	2	763363	1	877328	0.600887	1
ATP1A4	2	763363	8	877321	0.117855	1
ATP1B1	28	763337	41	877288	0.336842	1
ATP1B2	1	763364	0	877329	0.46527	1
ATP1B3	34	763331	33	877296	0.540873	1
ATP1B4	29	763336	21	877308	0.118983	1
ATP2A1	6	763359	6	877323	1	1
ATP2A2	74	763291	79	877250	0.685539	1
ATP2A3	54	763311	45	877284	0.130323	1
ATP2B1	5	763360	1	877328	0.103475	1
ATP2B2;MIR885	9	763356	16	877313	0.322096	1
ATP2B3	81	763284	79	877250	0.303933	1
ATP2B4;SNORA77;LINC00260	80	763285	80	877249	0.384424	1
ATP2C1	407	762958	462	876867	0.864993	1
ATP2C2	2	763363	0	877329	0.216476	1
ATP4A	1	763364	1	877328	1	1
ATP5A1	214	763151	228	877101	0.445535	1
ATP5B;SNORD59B;SNORD59A	1	763364	3	877326	0.628609	1
ATP5C1	4	763361	1	877328	0.190814	1
ATP5D	3	763362	1	877328	0.344052	1
ATP5F1	1	763364	7	877322	0.0756016	1
ATP5G1	26	763339	37	877292	0.449517	1
ATP5G2	93	763272	114	877215	0.676145	1
ATP5G3	15	763350	15	877314	0.718221	1
ATP5H	1	763364	1	877328	1	1
ATP5I	9	763356	10	877319	1	1
ATP5J	21	763344	14	877315	0.127726	1
ATP5J2-PTCD1;PTCD1;ATP5J2	14	763351	13	877316	0.700416	1
ATP5O	0	763365	2	877327	0.502412	1
ATP5S	48	763317	62	877267	0.567385	1
ATP5SL	1	763364	7	877322	0.0756016	1
ATP6AP1	3	763362	5	877324	0.731801	1
ATP6AP1L	8	763357	5	877324	0.405458	1
ATP6AP2	1	763364	0	877329	0.46527	1
ATP6V0A1;MIR5010	47	763318	61	877268	0.563519	1
ATP6V0A2	281	763084	315	877014	0.773827	1
ATP6V0A4	8	763357	10	877319	1	1
ATP6V0B	3	763362	3	877326	1	1
ATP6V0C	1	763364	1	877328	1	1
ATP6V0D2	1	763364	0	877329	0.46527	1
ATP6V0E1;SNORA74B	20	763345	26	877303	0.768081	1
ATP6V0E2	3	763362	2	877327	0.66901	1
ATP6V0E2-AS1	12	763353	23	877306	0.175695	1
ATP6V1A	5	763360	4	877325	0.741854	1
ATP6V1B1	7	763358	7	877322	0.79636	1
ATP6V1B2	194	763171	224	877105	1	1
ATP6V1C1	33	763332	39	877290	1	1
ATP6V1C2	4	763361	2	877327	0.426516	1
ATP6V1E1	5	763360	2	877327	0.262253	1
ATP6V1G3	11	763354	9	877320	0.505529	1
ATP6V1H	87	763278	103	877226	0.884422	1
ATP7A	81	763284	84	877245	0.532814	1
ATP7B	53	763312	60	877269	1	1
ATP8A1	46	763319	61	877268	0.498197	1
ATP8A2	10	763355	9	877320	0.649944	1
ATP8B1	8	763357	5	877324	0.405458	1
ATP8B2	52	763313	59	877270	1	1
ATP8B3	16	763349	22	877307	0.628474	1
ATP8B4	2918	760447	3380	873949	0.761337	1
ATP8B5P	2	763363	5	877324	0.461002	1
ATP9A	238	763127	261	877068	0.621591	1
ATP9B	72	763293	99	877230	0.251269	1
ATPAF1	7	763358	8	877321	1	1
ATPAF2	18	763347	22	877307	0.875424	1
ATPBD4-AS1	28	763337	28	877301	0.688157	1
ATPBD4;MIR3942	47	763318	35	877294	0.0593316	1
ATPIF1	23	763342	23	877306	0.65983	1
ATR	1	763364	2	877327	1	1
ATRAID	144	763221	168	877161	0.909727	1
ATRIP;TREX1	0	763365	2	877327	0.502412	1
ATRN	34	763331	34	877295	0.627222	1
ATRNL1	12	763353	15	877314	0.849912	1
ATRX	17	763348	24	877305	0.535784	1
ATXN1	122	763243	128	877201	0.485892	1
ATXN10;MIR4762	5	763360	10	877319	0.438824	1
ATXN1L	5	763360	8	877321	0.593036	1
ATXN2	26	763339	39	877290	0.321065	1
ATXN2L	17	763348	14	877315	0.373124	1
ATXN3	15	763350	17	877312	1	1
ATXN7L1	153	763212	216	877113	0.053454	1
ATXN7L2	39	763326	35	877294	0.296392	1
ATXN7L3	1	763364	2	877327	1	1
ATXN7L3B	19	763346	28	877301	0.465586	1
ATXN8OS	3	763362	4	877325	1	1
AUH	59	763306	68	877261	1	1
AUNIP	18	763347	28	877301	0.375693	1
AUP1	14	763351	14	877315	0.710293	1
AURKA	1	763364	1	877328	1	1
AURKAIP1	5	763360	4	877325	0.741854	1
AUTS2	26	763339	25	877304	0.575486	1
AVEN	3	763362	0	877329	0.100719	1
AVIL	2	763363	1	877328	0.600887	1
AVL9	27	763338	40	877289	0.329015	1
AVP	79	763286	88	877241	0.876804	1
AVPI1	6	763359	4	877325	0.529721	1
AVPR1A	3	763362	3	877326	1	1
AVPR1B	17	763348	25	877304	0.444786	1
AVPR2	3	763362	3	877326	1	1
AXDND1	7	763358	5	877324	0.564995	1
AXIN1	59	763306	52	877277	0.182708	1
AXIN2	1	763364	0	877329	0.46527	1
AXL	31	763334	43	877286	0.484801	1
AZI1	5	763360	5	877324	1	1
AZI2	25	763340	31	877298	0.790724	1
AZIN1	22	763343	28	877301	0.777736	1
AZU1	6	763359	6	877323	1	1
B2M	34	763331	44	877285	0.65058	1
B3GALNT1	2	763363	1	877328	0.600887	1
B3GALNT2	12	763353	23	877306	0.175695	1
B3GALT4	6	763359	6	877323	1	1
B3GALT6	26	763339	28	877301	0.89169	1
B3GALTL	3	763362	3	877326	1	1
B3GAT1	1	763364	1	877328	1	1
B3GAT2	1	763364	3	877326	0.628609	1
B3GAT3	52	763313	56	877273	0.772633	1
B3GNT1	46	763319	47	877282	0.603918	1
B3GNT2;MIR5192	22	763343	17	877312	0.261294	1
B3GNT3	4	763361	2	877327	0.426516	1
B3GNT4	1	763364	0	877329	0.46527	1
B3GNT6	2	763363	5	877324	0.461002	1
B3GNT8	85	763280	93	877236	0.764058	1
B3GNTL1	492	762873	523	876806	0.219669	1
B4GALNT1	9	763356	4	877325	0.162127	1
B4GALNT2	0	763365	2	877327	0.502412	1
B4GALNT3	17	763348	20	877309	1	1
B4GALT1	181	763184	168	877161	0.0471177	1
B4GALT2	64	763301	69	877260	0.728683	1
B4GALT3	17	763348	15	877314	0.482532	1
B4GALT4	9	763356	7	877322	0.462789	1
B4GALT5	30	763335	34	877295	1	1
B4GALT6	39	763326	47	877282	0.914002	1
B4GALT7	8	763357	14	877315	0.396787	1
B9D1;MIR1180	28	763337	33	877296	1	1
B9D2	36	763329	62	877267	0.0545703	1
BAALC;MIR3151	807	762558	992	876337	0.156046	1
BACE1	22	763343	38	877291	0.154103	1
BACE2	1	763364	3	877326	0.628609	1
BACH1	106	763259	96	877233	0.0909856	1
BACH2	3	763362	5	877324	0.731801	1
BAD	68	763297	69	877260	0.493659	1
BAG1	54	763311	64	877265	0.926546	1
BAG2	176	763189	200	877129	0.917733	1
BAG3	15	763350	12	877317	0.440964	1
BAG4	77	763288	101	877228	0.408803	1
BAG5	7	763358	12	877317	0.492969	1
BAG6	5	763360	4	877325	0.741854	1
BAGE2;BAGE5;BAGE4;BAGE3;BAGE	42	763323	48	877281	1	1
BAHCC1	68	763297	70	877259	0.550608	1
BAI1	38	763327	42	877287	0.910931	1
BAI2;MIR4254	2	763363	2	877327	1	1
BAIAP2	5	763360	12	877317	0.223789	1
BAIAP2-AS1	18	763347	25	877304	0.647038	1
BAIAP2L1	3	763362	3	877326	1	1
BAIAP2L2	0	763365	3	877326	0.253618	1
BAIAP3	2	763363	2	877327	1	1
BAK1	39	763326	57	877272	0.261542	1
BAMBI	14	763351	17	877312	1	1
BANF1	3	763362	2	877327	0.66901	1
BANF2	1	763364	0	877329	0.46527	1
BANK1	6	763359	11	877318	0.467684	1
BANP	2	763363	4	877325	0.692001	1
BARD1	4	763361	4	877325	1	1
BARX1	6	763359	4	877325	0.529721	1
BARX2	0	763365	1	877328	1	1
BASP1	15	763350	17	877312	1	1
BATF	54	763311	74	877255	0.331408	1
BATF2	1	763364	3	877326	0.628609	1
BATF3	5	763360	4	877325	0.741854	1
BAX	66	763299	68	877261	0.545138	1
BAZ1A	112	763253	99	877230	0.0622285	1
BAZ1B	31	763334	56	877273	0.0524139	1
BAZ2B	309	763056	319	877010	0.186738	1
BBC3;MIR3191	132	763233	152	877177	1	1
BBIP1	8	763357	14	877315	0.396787	1
BBOX1	1	763364	1	877328	1	1
BBS1	3	763362	8	877321	0.23894	1
BBS12	8	763357	2	877327	0.0527372	1
BBS2	5	763360	7	877322	0.780865	1
BBS4	10	763355	19	877310	0.263757	1
BBS5	7	763358	6	877323	0.782384	1
BBS7	29	763336	27	877302	0.50336	1
BBS9	9	763356	8	877321	0.633722	1
BBX	112	763253	158	877171	0.0996837	1
BCAM	5	763360	6	877323	1	1
BCAN	2	763363	2	877327	1	1
BCAP29	21	763344	18	877311	0.422908	1
BCAP31	23	763342	26	877303	1	1
BCAR1	1	763364	1	877328	1	1
BCAR3	25	763340	42	877287	0.142444	1
BCAR4	17	763348	16	877313	0.603564	1
BCAS1;MIR4756	4	763361	4	877325	1	1
BCAS3	27	763338	30	877299	0.89538	1
BCAS4	58	763307	68	877261	0.929074	1
BCAT1	234	763131	251	877078	0.46644	1
BCAT2	13	763352	18	877311	0.719643	1
BCDIN3D	12	763353	19	877310	0.472346	1
BCDIN3D-AS1	15	763350	22	877307	0.512578	1
BCKDHA	465	762900	525	876804	0.79878	1
BCKDHB	22	763343	18	877311	0.341894	1
BCKDK	9	763356	18	877311	0.182396	1
BCL10	16	763349	18	877311	1	1
BCL11B	1	763364	1	877328	1	1
BCL2	18	763347	29	877300	0.306513	1
BCL2A1	106	763259	110	877219	0.454064	1
BCL2L10	1	763364	2	877327	1	1
BCL2L11	6	763359	14	877315	0.17915	1
BCL2L12	13	763352	21	877308	0.391545	1
BCL2L13	154	763211	156	877173	0.279439	1
BCL2L14	1	763364	3	877326	0.628609	1
BCL2L2;BCL2L2-PABPN1;PABPN1	59	763306	64	877265	0.786521	1
BCL3	197	763168	185	877144	0.0512016	1
BCL6	119	763246	138	877191	0.950236	1
BCL6B	48	763317	58	877271	0.84585	1
BCL7B	14	763351	24	877305	0.257588	1
BCL7C	8	763357	8	877321	0.806992	1
BCL9	11	763354	11	877318	0.83199	1
BCL9L	1	763364	0	877329	0.46527	1
BCO2	13	763352	11	877318	0.54085	1
BCOR	702	762663	829	876500	0.608251	1
BCORL1	4	763361	7	877322	0.559606	1
BCORP1	1	763364	0	877329	0.46527	1
BCR;FBXW4P1	4	763361	6	877323	0.759785	1
BCRP3	20	763345	31	877298	0.327496	1
BCS1L	11	763354	14	877315	0.843598	1
BCYRN1;ZMYM3;INGX;CXCR3;CXorf49;CXorf49B	332	763033	393	876936	0.709677	1
BDH1	129	763236	127	877202	0.233826	1
BDH2	12	763353	18	877311	0.583865	1
BDNF	1	763364	0	877329	0.46527	1
BDNF-AS	46	763319	58	877271	0.694489	1
BDP1	9	763356	16	877313	0.322096	1
BEAN1	19	763346	28	877301	0.465586	1
BECN1	1	763364	4	877325	0.381016	1
BEGAIN	6	763359	11	877318	0.467684	1
BEND3	10	763355	4	877325	0.104571	1
BEND4	78	763287	91	877238	0.938682	1
BEND6	28	763337	37	877292	0.620182	1
BEND7	4	763361	2	877327	0.426516	1
BEST1	13	763352	17	877312	0.855236	1
BEST3	1	763364	5	877324	0.225523	1
BEST4	34	763331	47	877282	0.43708	1
BET1	3	763362	3	877326	1	1
BET1L	21	763344	21	877308	0.757479	1
BET3L	1	763364	0	877329	0.46527	1
BEX1	0	763365	1	877328	1	1
BEX4	3	763362	9	877320	0.157628	1
BEX5	2	763363	3	877326	1	1
BFAR	26	763339	31	877298	1	1
BFSP1	81	763284	105	877224	0.420028	1
BFSP2	2	763363	1	877328	0.600887	1
BHLHB9	2	763363	0	877329	0.216476	1
BHLHE40	61	763304	48	877281	0.0545289	1
BHLHE41	24	763341	23	877306	0.560972	1
BHMT	0	763365	1	877328	1	1
BHMT2	1	763364	0	877329	0.46527	1
BICC1;FAM133CP	169	763196	198	877131	0.875329	1
BICD1	57	763308	74	877255	0.54001	1
BICD2	25	763340	28	877301	1	1
BIK	152	763213	196	877133	0.307242	1
BIN1	19	763346	24	877305	0.878737	1
BIN2	116	763249	148	877181	0.422683	1
BIN3;FLJ14107	30	763335	26	877303	0.348505	1
BIRC2	27	763338	27	877302	0.682842	1
BIRC3	1	763364	1	877328	1	1
BIRC5	2	763363	1	877328	0.600887	1
BIVM;BIVM-ERCC5;ERCC5	173	763192	195	877134	0.875466	1
BLCAP	9	763356	18	877311	0.182396	1
BLK	1	763364	1	877328	1	1
BLM	34	763331	45	877284	0.573817	1
BLMH	46	763319	56	877273	0.842781	1
BLNK	0	763365	1	877328	1	1
BLOC1S1;BLOC1S1-RDH5;RDH5	24	763341	17	877312	0.158079	1
BLOC1S2	17	763348	11	877318	0.183828	1
BLOC1S3	32	763333	26	877303	0.191005	1
BLOC1S4	44	763321	42	877287	0.389892	1
BLOC1S6	21	763344	12	877317	0.055197	1
BLVRA	8	763357	4	877325	0.246503	1
BLVRB	25	763340	26	877303	0.779555	1
BLZF1	27	763338	33	877296	0.897218	1
BMF	1002	762363	1183	876146	0.533808	1
BMP1	65	763300	83	877246	0.564363	1
BMP2K	77	763288	85	877244	0.813561	1
BMP4	60	763305	77	877252	0.549464	1
BMP5	1	763364	3	877326	0.628609	1
BMP6	17	763348	19	877310	1	1
BMP7	0	763365	1	877328	1	1
BMP8A	6	763359	7	877322	1	1
BMP8B;OXCT2	4	763361	4	877325	1	1
BMPER	3	763362	2	877327	0.66901	1
BMPR1A	35	763330	39	877290	0.907721	1
BMPR1B	22	763343	26	877303	1	1
BMPR2	20	763345	34	877295	0.174368	1
BMS1	4	763361	2	877327	0.426516	1
BMS1P4	18	763347	20	877309	1	1
BMS1P5;BMS1P1	1	763364	0	877329	0.46527	1
BMX	191	763174	181	877148	0.068736	1
BNC2	4	763361	6	877323	0.759785	1
BNIP2	63	763302	73	877256	1	1
BNIP3	15	763350	21	877308	0.618392	1
BNIPL	11	763354	15	877314	0.699144	1
BOC	30	763335	30	877299	0.606832	1
BOD1	8	763357	7	877322	0.615481	1
BOD1L1	8	763357	7	877322	0.615481	1
BOK-AS1	2	763363	1	877328	0.600887	1
BOLA3	19	763346	20	877309	0.872819	1
BOLA3-AS1	9	763356	8	877321	0.633722	1
BOP1	35	763330	33	877296	0.46618	1
BORA	6	763359	3	877326	0.319452	1
BPESC1	5	763360	2	877327	0.262253	1
BPGM	7	763358	3	877326	0.204455	1
BPHL	8	763357	9	877320	1	1
BPI	2	763363	4	877325	0.692001	1
BPIFB1	0	763365	1	877328	1	1
BPIFB2	0	763365	2	877327	0.502412	1
BPIFB6	0	763365	1	877328	1	1
BPIFC	0	763365	1	877328	1	1
BPTF	21	763344	19	877310	0.526746	1
BRAF	14	763351	11	877318	0.423587	1
BRAP	15	763350	10	877319	0.228821	1
BRAT1	18	763347	21	877308	1	1
BRCA1	13	763352	20	877309	0.486577	1
BRCA2	1	763364	4	877325	0.381016	1
BRD1;LOC90834	7	763358	7	877322	0.79636	1
BRD2	353	763012	398	876931	0.797963	1
BRD7	7	763358	7	877322	0.79636	1
BRD8	3	763362	2	877327	0.66901	1
BRD9	9	763356	22	877307	0.0701393	1
BRF1	1	763364	1	877328	1	1
BRF2	26	763339	27	877302	0.78345	1
BRI3	32	763333	34	877295	0.805475	1
BRI3BP	69	763296	78	877251	0.934257	1
BRIP1	18	763347	27	877302	0.455506	1
BRIX1	1	763364	3	877326	0.628609	1
BRK1	4	763361	11	877318	0.194123	1
BRMS1	14	763351	12	877317	0.55634	1
BRMS1L	14	763351	19	877310	0.728191	1
BROX	35	763330	49	877280	0.383907	1
BRPF1	4	763361	4	877325	1	1
BRPF3	12	763353	10	877319	0.523983	1
BRSK1	11	763354	21	877308	0.214655	1
BRWD1	57	763308	51	877278	0.210095	1
BRWD1-AS1	9	763356	10	877319	1	1
BRWD1-IT2	33	763332	30	877299	0.378035	1
BSCL2;HNRNPUL2-BSCL2;HNRNPUL2	23	763342	22	877307	0.553394	1
BSDC1	7	763358	6	877323	0.782384	1
BSG	146	763219	193	877136	0.210607	1
BSN	20	763345	19	877310	0.630919	1
BSN-AS2	12	763353	12	877317	0.838647	1
BSPRY	9	763356	9	877320	0.816327	1
BST1	10	763355	9	877320	0.649944	1
BST2	76	763289	87	877242	1	1
BTAF1	0	763365	1	877328	1	1
BTBD1	73	763292	79	877250	0.74523	1
BTBD10	63	763302	78	877251	0.673896	1
BTBD11	1	763364	2	877327	1	1
BTBD16	2	763363	2	877327	1	1
BTBD19	96	763269	107	877222	0.833168	1
BTBD2	15	763350	23	877306	0.419475	1
BTBD3	35	763330	35	877294	0.63208	1
BTBD7	48	763317	52	877277	0.7649	1
BTBD8	6	763359	6	877323	1	1
BTBD9	36	763329	44	877285	0.823234	1
BTC	1	763364	1	877328	1	1
BTD	42	763323	53	877276	0.681699	1
BTF3	30	763335	24	877305	0.219379	1
BTF3L4	59	763306	67	877262	1	1
BTG2	5	763360	7	877322	0.780865	1
BTG3	49	763316	52	877277	0.691326	1
BTG4	1	763364	3	877326	0.628609	1
BTK	229	763136	248	877081	0.520771	1
BTLA	7	763358	5	877324	0.564995	1
BTN1A1	2	763363	5	877324	0.461002	1
BTN2A1	27	763338	26	877303	0.582432	1
BTN2A2	14	763351	8	877321	0.134649	1
BTN2A3P	18	763347	23	877306	0.757035	1
BTN3A1	15	763350	25	877304	0.271024	1
BTN3A2	105	763260	94	877235	0.0878607	1
BTN3A3	31	763334	40	877289	0.636827	1
BTNL3	0	763365	1	877328	1	1
BTNL8	1	763364	1	877328	1	1
BTNL9	4	763361	4	877325	1	1
BTRC	13	763352	17	877312	0.855236	1
BUB1	10	763355	5	877324	0.128745	1
BUB1B;PAK6	51	763314	51	877278	0.488924	1
BUB3	3	763362	3	877326	1	1
BUD13	0	763365	1	877328	1	1
BUD31	4	763361	4	877325	1	1
BVES	5	763360	3	877326	0.48521	1
BVES-AS1	1	763364	2	877327	1	1
BYSL	5	763360	4	877325	0.741854	1
BZRAP1	13	763352	8	877321	0.190879	1
BZW1	6	763359	7	877322	1	1
BZW2	53	763312	48	877281	0.233228	1
C10orf11	5	763360	6	877323	1	1
C10orf111	2	763363	2	877327	1	1
C10orf114;MIR1915	10	763355	21	877308	0.148791	1
C10orf116;AGAP11	2	763363	1	877328	0.600887	1
C10orf118;MIR2110	2	763363	8	877321	0.117855	1
C10orf128	66	763299	96	877233	0.156154	1
C10orf129	5	763360	11	877318	0.316668	1
C10orf137	5	763360	8	877321	0.593036	1
C10orf2	42	763323	38	877291	0.313588	1
C10orf25	59	763306	55	877274	0.301684	1
C10orf32;C10orf32-AS3MT;AS3MT	12	763353	16	877313	0.850187	1
C10orf47	22	763343	26	877303	1	1
C10orf55	228	763137	258	877071	0.891501	1
[truncated: 14,309 more rows]
