# Supplementary material for: Phosphorylation of muramyl peptides by NAGK is required for NOD2 activation
Source: Nature. 2022 Aug 24;609(7927):590–6. doi: 10.1038/s41586-022-05125-x (PMC9477735; doi:10.1038/s41586-022-05125-x)
Supplement: Supplementary file 5 — qPCR primers qPCR primers used in this study are provided indicating the species, target gene, the orientation and the respective sequence. [file 41586_2022_5125_MOESM5_ESM.xlsx]

## Sheet: Suppl. Table 2
Species	Target gene	Orientation	Sequence 5'-> 3'
Homo sapiens	GAPDH	fwd	CTTTGTCAAGCTCATTTCCTGG
Homo sapiens	GAPDH	rev	TCTTCCTCTTGTGCTCTTGC
Homo sapiens	CXCL10	fwd	TATTCCTGCAAGCCAATTTTGTC
Homo sapiens	CXCL10	rev	TCTTGATGGCCTTCGATTCTG
Homo sapiens	NAGK	fwd	TGGCAGAAGCAGATGGACTG
Homo sapiens	NAGK	rev	CGCTCAGAGATAGGCCCAAG
Homo sapiens	IL1B	fwd	CGAGGCACAAGGCACAAC
Homo sapiens	IL1B	rev	CTGTTTAGGGCCATCAGCTTC
Homo sapiens	IFIT1	fwd	GATCTCAGAGGAGCCTGGC
Homo sapiens	IFIT1	rev	AGACTATCCTTGACCTGATGATC
Homo sapiens	TNF	fwd	CAGGGACCTCTCTCTAATCAG
Homo sapiens	TNF	rev	TTGAGGGTTTGCTACAACATGG
Homo sapiens	RIPK2	fwd	CGCCTCTGGCACTGTGTCGT
Homo sapiens	RIPK2	rev	CGTGACTGTGAGAGGGACAT
Homo sapiens	NOD2	fwd	CGGCGTTCCTCAGGAAGTAC
Homo sapiens	NOD2	rev	ACCCCGGGCTCATGATG
Homo sapiens	NFKBIA	fwd	CCTTCACCTGGCGGATCAC
Homo sapiens	NFKBIA	rev	GGAGTACGAGCAGATGGTCAA
Homo sapiens	OASL	fwd	AGGGTACAGATGGGACATCG
Homo sapiens	OASL	rev	AAGGGTTCACGATGAGGTTG
Homo sapiens	IFNB1	fwd	GGCACAACAGGTAGTAGGCG
Homo sapiens	IFNB1	rev	GTGGAGAAGCACAACAGGAGA
Mus musculus	Gapdh	fwd	CATCACTGCCACCCAGAAGACTG
Mus musculus	Gapdh	rev	ATGCCAGTGAGCTTCCCGTTCAG
Mus musculus	Tnf	fwd	GGTGCCTATGTCTCAGCCTCTT
Mus musculus	Tnf	rev	GCCATAGAACTGATGAGAGGGAG
Mus musculus	Nfkbia	fwd	GCCAGGAATTGCTGAGGCACTT
Mus musculus	Nfkbia	rev	GTCTGCGTCAAGACTGCTACAC
Mus musculus	Nod2	fwd	CCTAGCACTGATGCTGGAGAAG
Mus musculus	Nod2	rev	CGGTAGGTGATGCCATTGTTGG
Mus musculus	Il1b	fwd	TGGACCTTCCAGGATGAGGACA
Mus musculus	Il1b	rev	GTTCATCTCGGAGCCTGTAGTG
Mus musculus	Cxcl10	fwd	CACGTGTTGAGATCATTGCCA
Mus musculus	Cxcl10	rev	GGATTCAGACATCTCTGCTCATCA
Mus musculus	Oasl1	fwd	TGAAGAGCCTCCTTCGGTTGGT
Mus musculus	Oasl1	rev	TCCAGCCTGAAGTTGGCATCCT
Mus musculus	Ripk2	fwd	TCGTGTGGATCCTCTCTGCTCT
Mus musculus	Ripk2	rev	TTCCAGGACAGTGGTGTGCCTT
Mus musculus	Nagk	fwd	GGATGCAGTGAGGCTCCTGATT
Mus musculus	Nagk	rev	TGGAGCCTGTTCCAGAGATGAG
