# Supplementary material for: Phosphorylation of muramyl peptides by NAGK is required for NOD2 activation
Source: Nature. 2022 Aug 24;609(7927):590–6. doi: 10.1038/s41586-022-05125-x (PMC9477735; doi:10.1038/s41586-022-05125-x)
Supplement: Supplementary file 6 — Source Data Fig. 1 [file 41586_2022_5125_MOESM6_ESM.xlsx]

## Sheet: Fig. 1c
Figure 1c
	WT			NOD2 KO clone #1
Untreated	1.46	0.28	0.36	1.68	1.8	0.91
MDP	36.2	31.6	26.9	1.42	1.26	7.54
L18-MDP	35.8	36	29.1	1.34	1.25	0.2
iE-DAP	9.58	9.26	9.68	13	11.4	14.5
TNF	54.3	53.3	51.2	70.1	69.2	67.8
