# Supplementary material for: Phosphorylation of muramyl peptides by NAGK is required for NOD2 activation
Source: Nature. 2022 Aug 24;609(7927):590–6. doi: 10.1038/s41586-022-05125-x (PMC9477735; doi:10.1038/s41586-022-05125-x)
Supplement: Supplementary file 7 — Source Data Fig. 2 [file 41586_2022_5125_MOESM7_ESM.xlsx]

## Sheet: Fig. 2b
Figure 2b
L18-MDP	WT			NAGK KO (Pool)
0	0.45	1.1	0.98	0.88	0.97	0.53
0.02 ng/mL	17.9	7.44	3.45	0.93	0.9	0.61
0.20 ng/mL	30.5	28.2	19.9	0.62	1.07	0.67
2.00 ng/mL	49.6	52.5	42.2	0.73	1	0.51
20.0 ng/mL	50.4	58.6	49.6	0.76	0.88	0.49
200 ng/mL	49.9	55.4	50.6	3.51	1.62	1.1
MDP	WT			NAGK KO (Pool)
0	8.5	2.24	0.98	1.53	1.9	1.21
0.25 µg/mL	6.58	4.35	2.78	1.66	1.93	0.7
0.74 µg/mL	8.74	8.63	8.7	2.01	1.91	0.64
2.22 µg/mL	16.9	19.6	20.2	1.8	2.28	0.94
6.67 µg/mL	27.8	32.4	35	1.8	3.51	0.71
20.0 µg/mL	42.5	43.2	43	2.16	2.53	1.31
C12-iE-DAP	WT			NAGK KO (Pool)
0	2.6	2.41	3.36	2.27	2.18	3
12.5 ng/mL	4.44	3.24	3.44	4.38	2.81	2.62
25 ng/mL	7.04	4.79	3.97	7.53	3.87	4.34
50 ng/mL	12.2	7.44	7.02	10	8.12	6.94
100 ng/mL	19.3	12.8	12.8	17.2	12.9	12.3
200 ng/mL	30.6	22.5	21.9	28.1	23.1	23.9

## Sheet: Fig. 2d
Figure 2d
MDP	WT			NAGK KO (Pool)
0	0	70.5029	0	0	0	0
16.125 ng/mL	792.837	667.902	387.956	0	7.93278	0
31.25 ng/mL	1100.76	1074.65	668.702	0	7.93278	0
62.5 ng/mL	1543.77	1661.32	1119.45	0	7.93278	0
125 ng/mL	1941.47	1606.59	1335.7	0	70.5029	0
250 ng/mL	1755.07	1734.74	1798.15	89.1717	70.5029	0
TNF	WT			NAGK KO (Pool)
0	0	0	0	0	0	0
18.75 ng/mL	564.43	503.02	481.205	513.963	454.062	481.205

## Sheet: Fig. 2e
Figure 2e
PGN - S. aureus	WT			NAGK KO (Pool)
0	0	39.1707	0	0	0	0
625 ng/mL	564.43	486.675	318.236	0	0	0
1250 ng/mL	513.963	734.595	551.36	0	23.54	0
2500 ng/mL	1675.61	1301.82	1700.11	0	23.54	0
5000 ng/mL	2812.31	2479.2	2952.72	0	117.68	0
10000 ng/mL	2427.47	2109.84	2978.39	0	101.93	0
PGN - E. coli	WT			NAGK KO (Pool)
0	0	39.1707	0	0	0	0
625 ng/mL	188.457	196.787	248.701	0	7.93278	0
1250 ng/mL	741.894	228.6	527.954	0	39.1707	0
2500 ng/mL	1755.07	886.241	928.718	0	7.93278	0
5000 ng/mL	3344.53	1552.15	2218.94	0	23.54	0
10000 ng/mL	2372.99	2033.72	3107.12	0	23.54	18.239

## Sheet: Fig. 2i
Figure 2i
NOD2 RRR %	WT			NAGK KO (Pool)
0	6.07	4.14	6.18	4.53	4.16	7.8
L18-MDP	40.56	23.94	24.79	4.97	4.44	7.22
