# Supplementary material for: Phosphorylation of muramyl peptides by NAGK is required for NOD2 activation
Source: Nature. 2022 Aug 24;609(7927):590–6. doi: 10.1038/s41586-022-05125-x (PMC9477735; doi:10.1038/s41586-022-05125-x)
Supplement: Supplementary file 8 — Source Data Fig. 3 [file 41586_2022_5125_MOESM8_ESM.xlsx]

## Sheet: Fig. 3c
Figure 3c
	MDP-LD isomer				MDP-LL isomer				6-amino MDP
0	1.79	1.71	0.86	1.04	1.79	1.71	0.86	1.04	1.79	1.71	0.86	1.04
0.74 µg/mL	11.3	9.39	7	6.82	2.95	2.1	1.35	1.15	2.16	1.64	1.26	0.89
2.22 µg/mL	24.3	22.2	15.5	17.8	1.54	1.69	1.23	1.32	1.88	2.07	1.3	1.25
6.67 µg/mL	39.5	37.1	28.5	26.5	1.92	1.81	1.14	0.82	3.31	3.63	2.38	1.37
20.0 µg/mL	47.1	45.7	35.8	34.3	2.01	2.36	1.54	1.13	9.31	9.88	4.14	3.54
		The untreated controls are the same for all datasets

## Sheet: Fig. 3f
Figure 3f
L18-MDP	WT						NAGK KO Pool
0	0	0	0	0	0	0	0	0	0	0	0	0
Stimulated	45715.1	30937.9	35856.3	291122	11618.6	12909.1	97885.2	196689	19135.5	180978	143422	11831.8
MDP	WT						NAGK KO Pool
0	0	0	0	0	0	0	0	0	0	0	0	0
Stimulated	204843	174473	179509	129584	174100	87467.9	387324	358679	346631	357933	358134	328338
6-phospho-MDP	WT						NAGK KO Pool
0	0	0	2874.96	0	0	6614.37	0	6401.8	0	0	2811.21	2171.87
Stimulated	166107	88127.7	106583	91946.6	318449	66327.8	0	0	0	0	2635.46	1994.63

## Sheet: Fig. 3g
Figure 3g
	WT			NAGK KO Clone A			NOD2 KO clone A8
0	0.52	0.57	0.81	1.65	1.35	1.62	1.39	0.78	1.02
MDP	11	11	17.7	1.27	1.42	1.51	0.71	0.67	1.01
pMDP	9.7	8.2	10.1	16	14.9	17.7	1.09	0.6	0.83
	WT			NAGK KO Clone A			NOD2 KO clone A8
TNF	53.9	62.8	51.4	86.7	87.5	86.3	70.8	69.6	73.9

## Sheet: Fig. 3h
Figure 3h
WT cells	MDP [M]			pMDP [M]
0	0.2019	0.1483	0.1392	0.2617	0.2397	0.2088
2.08e-12	0.2068	0.2208	0.1349	0.2718	0.1708	0.2162
1.04e-11	0.1896	0.2604	0.1512	0.297	0.1725	0.21
5.2e-11	0.2258	0.2186	0.193	0.4642	0.3251	0.2661
2.6e-10	0.3061	0.3701	0.3272	0.6732	0.4943	0.4558
1.3e-09	0.5369	0.5676	0.4628	0.6274	0.5141	0.4824
6.5e-09	0.6477	0.6242	0.5954	0.6833	0.6525	0.5749
3.25e-08	0.6928	0.7457	0.6489	0.7507	0.7827	0.7067
1.62e-07	0.6082	0.6621	0.5846	0.7018	0.7503	0.6438
8.12e-07	0.5928	0.6716	0.615	0.6562	0.7617	0.6012
4.06e-06	0.5977	0.6302	0.577	0.693	0.752	0.5792
2.03e-05	0.5064	0.6122	0.5334	0.6036	0.8799	0.4305

## Sheet: Fig. 3i
Figure 3i
NAGK KO Clone B cells	MDP [M]			pMDP [M]
0	0.1157	0.0776	0.0795	0.0927	0.0973	0.0949
2.08e-12	0.1408	0.0904	0.0988	0.1447	0.1297	0.1126
1.04e-11	0.1345	0.0911	0.1011	0.116	0.1456	0.0929
5.2e-11	0.1268	0.0951	0.0977	0.2247	0.1862	0.1496
2.6e-10	0.101	0.1189	0.0997	0.3955	0.3249	0.2609
1.3e-09	0.1239	0.1005	0.1055	0.3048	0.3103	0.3588
6.5e-09	0.1371	0.1347	0.0982	0.4097	0.4299	0.3766
3.25e-08	0.13	0.1008	0.1228	0.4062	0.4145	0.3945
1.62e-07	0.1074	0.1084	0.1077	0.4321	0.4296	0.3539
8.12e-07	0.1758	0.1581	0.1933	0.4155	0.4206	0.3628
4.06e-06	0.4128	0.4053	0.3829	0.3963	0.42	0.4151
2.03e-05	0.4461	0.4421	0.4595	0.417	0.4381	0.3425
