# Supplementary material for: Phosphorylation of muramyl peptides by NAGK is required for NOD2 activation
Source: Nature. 2022 Aug 24;609(7927):590–6. doi: 10.1038/s41586-022-05125-x (PMC9477735; doi:10.1038/s41586-022-05125-x)
Supplement: Supplementary file 9 — Source Data Fig. 4 [file 41586_2022_5125_MOESM9_ESM.xlsx]

## Sheet: Fig. 4a
Figure 4a
mTNF	WT			NAGK-/-
0	0	0	0	0	0	0
MDP	1165.37	1443.29	1553.59	0	5.87763	0
Pam3CSK4	7452.48	7716.27	8378.59	7189.34	8644.67	6013.12
mIL-6	WT			NAGK-/-
0	1.80718	0	0	0.804483	0	0
MDP	73.1904	72.1236	55.1883	2.81076	7.84178	1.80718
Pam3CSK4	65580	46860.3	48639.3	45424	53120.6	56377.1

## Sheet: Fig. 4b
Figure 4b
Tnf	WT			NAGK-/-
0	0.03752	0.0479	0.05414	0.0508	0.04334	0.05327
MDP	0.47376	0.43054	0.4156	0.11062	0.06486	0.10187
C12-ie-DAP	0.35133	0.43531	0.40746	0.3724	0.27293	0.29361
Pam3CSK4	1.55483	1.66025	1.43642	1.83897	1.83246	2.3003
Nfkbia	WT			NAGK-/-
0	0.0517	0.06096	0.04569	0.04903	0.05014	0.05345
MDP	0.34355	0.3142	0.31675	0.10496	0.08044	0.10346
C12-ie-DAP	0.24742	0.33928	0.30815	0.24389	0.25566	0.23045
Pam3CSK4	0.49232	0.60947	0.57144	0.51414	0.58414	0.52623
Nod2	WT			NAGK-/-
0	0.00452	0.00459	0.00428	0.00582	0.00508	0.00443
MDP	0.02115	0.02126	0.02013	0.00439	0.00413	0.00438
C12-ie-DAP	0.01788	0.02024	0.01802	0.01931	0.01431	0.01421
Pam3CSK4	0.01377	0.01624	0.01076	0.01565	0.01444	0.01953
Il1b	WT			NAGK-/-
0	0.00021	0.00031	0.00079	0.00093	0.00103	0.00106
MDP	0.00645	0.00734	0.00812	0.00117	0.00061	0.00104
C12-ie-DAP	0.00102	0.00296	0.00363	0.00263	0.00188	0.00247
Pam3CSK4	1.55622	2.26938	2.22818	2.29894	1.93121	2.10372
Cxcl10	WT			NAGK-/-
0	0.24408	0.17679	0.28652	0.31861	0.26474	0.22734
MDP	4.48851	3.7284	3.84595	0.53337	0.47222	0.51916
C12-ie-DAP	3.24256	3.54019	3.56282	2.68116	3.25289	3.02644
Pam3CSK4	3.35256	3.95684	4.3046	3.25827	3.77845	3.97473
Oasl	WT			NAGK-/-
0	0.00664	0.00662	0.00708	0.00897	0.00694	0.00527
MDP	0.04425	0.03832	0.03442	0.00698	0.00813	0.0063
C12-ie-DAP	0.02844	0.01921	0.02838	0.03459	0.02893	0.01963
Pam3CSK4	0.02195	0.02439	0.01503	0.01935	0.02087	0.02077
Ripk2	WT			NAGK-/-
0	0.01289	0.01053	0.01469	0.01365	0.01246	0.01718
MDP	0.05443	0.05951	0.05068	0.01472	0.01464	0.01345
C12-ie-DAP	0.03231	0.03879	0.04414	0.03754	0.04126	0.03036
Pam3CSK4	0.08212	0.09706	0.08846	0.09351	0.11354	0.09584
Nagk	WT			NAGK-/-
0	0.03061	0.02938	0.03096	0.00011	0.00013	0.00013
MDP	0.01514	0.01513	0.01466	7e-05	4e-05	7e-05
C12-ie-DAP	0.01628	0.01887	0.02292	4e-05	7e-05	0.0001
Pam3CSK4	0.01131	0.01079	0.01364	0	2e-05	2e-05
