# Supplementary material for: Phosphorylation of muramyl peptides by NAGK is required for NOD2 activation
Source: Nature. 2022 Aug 24;609(7927):590–6. doi: 10.1038/s41586-022-05125-x (PMC9477735; doi:10.1038/s41586-022-05125-x)
Supplement: Supplementary file 10 — Source Data Extended Data Fig. 3 [file 41586_2022_5125_MOESM10_ESM.xlsx]

## Sheet: Extended data Fig. 3
Extended data Fig. 3
Pam3CSK4	WT			NAGK KO Pool
0	4.67	3.77	3.21	6.08	4.13	2.72
31.25 ng/mL	8.13	6.78	4.93	6.67	6.84	6.71
62.50 ng/mL	11	9.88	11	10.9	9.7	6.24
125.0 ng/mL	13.9	13.6	11.9	13.7	12.6	10.9
250.0 ng/mL	17.5	18.1	15.8	17	16	12.6
500.0 ng/mL	22.4	19.6	23.1	21.4	19.1	17.2
PMA	WT			NAGK KO Pool
0	2.46	3.73	1.6	1.41	2.43	0.075
7.53 ng/mL	7.88	10.1	18.2	13.3	12.4	13.6
22.6 ng/mL	10.8	7.23	12.4	5.16	11.2	13
67.8 ng/mL	10.2	11.1	9.01	10.1	9.74	16.6
203 ng/mL	22.9	21.9	12.1	23.4	18.7	20.2
610 ng/mL	38.5	42.2	29.6	32.6	39.7	29.3
Il1b	WT			NAGK KO Pool
0	2.92	5.13	4.15	2.45	4.86	5.85
0.25 ng/mL	11.5	13.7	13.3	16	15.2	17.2
0.74 ng/mL	19.2	17.9	18.3	19.5	18.8	20.5
2.22 ng/mL	20.4	22.7	18.1	20.1	23.7	22.9
6.67 ng/mL	24.9	19.5	20.5	27.7	18.7	24.9
20.00 ng/mL	27.3	16.1	17.3	26.1	22.6	21.7
TNF	WT			NAGK KO Pool
0	4.01	1.2	0.9	2.21	1.56	0.41
0.08 ng/mL	45.2	58.2	42	49.5	68.8	37.9
0.23 ng/mL	67.3	72.1	59.7	66.4	79.9	54.2
0.69 ng/mL	75.1	79.1	71.6	78.1	84.2	65.2
2.08 ng/mL	80.1	81.7	76.6	81.3	86.5	73.9
6.25 ng/mL	82.3	82.4	80.1	81.9	87.6	75.6
