# Supplementary material for: Phosphorylation of muramyl peptides by NAGK is required for NOD2 activation
Source: Nature. 2022 Aug 24;609(7927):590–6. doi: 10.1038/s41586-022-05125-x (PMC9477735; doi:10.1038/s41586-022-05125-x)
Supplement: Supplementary file 11 — Source Data Extended Data Fig. 4 [file 41586_2022_5125_MOESM11_ESM.xlsx]

## Sheet: Extended Data Fig. 4
Extended Data Fig. 4a
IL-8	WT				NAGK KO Pool				NAGK KO Clone A
0	579.602	428.079	311.742	274.45	428.079	418.073	286.871	274.45	448.128	318.649	286.871	349.127
L18-MDP	3778.89	3927.72	3019.62	2694.73	289.046	368.216	299.301	286.871	308.77	279.201	274.45	212.5
MDP	2908.13	2696.81	1995.9	1829.68	279.201	398.095	336.655	249.639	289.046	259.546	374.101	262.04
C12-iE-DAP	1641.89	1181.27	869.564	934.282	1527.23	1630.35	1025.36	753.77	1148.53	1291.35	1288.67	1116.99
IP-10	WT				NAGK KO Pool				NAGK KO Clone A
0	29.7044	29.7044	57.0262	5.09693	0	16.7413	39.7336	0	29.7044	29.7044	22.4239	0
L18-MDP	6768.92	6071.74	8363.2	8582.28	16.7413	42.678	177.612	314.493	16.7413	3.78865	126.03	160.434
MDP	6908.17	6397.1	6971.58	7147.29	3.78865	94.6779	39.7336	5.09693	29.7044	16.7413	143.24	0
C12-iE-DAP	1710	1396.22	1563.68	1710.92	1325.75	1339.82	1743.6	1547.3	1382.1	827.359	1530.91	1152.5

## Sheet: Extended Data Fig. 4b
Extended Data Fig. 4b
CXCL10	WT			NAGK KO Pool
0	2.1e-05	1.5e-05	2.2e-05	1.9e-05	2.4e-05	1.9e-05
MDP	0.076978	0.067479	0.05165	4.6e-05	3.5e-05	1.4e-05
iE-DAP	0.039298	0.032779	0.04635	0.038827	0.034783	0.036398
IFNB	WT				NAGK KO Pool
0	1.3e-05	1.48e-05	1.81e-05	1.82e-05	1.5e-05	1.29e-05	1.36e-05	6.2e-06
MDP	6.81e-05	4.16e-05	3.95e-05	5.69e-05	1.77e-05	9.9e-06	1.1e-05	8.9e-06
iE-DAP	4.13e-05	4.15e-05	4.56e-05	4.28e-05	6.28e-05	3.57e-05	5.06e-05	4.74e-05
IFIT1	WT			NAGK KO Pool
0	0.000215	0.000196	0.000206	0.000173	0.000174	0.000302
MDP	0.000996	0.000931	0.000899	0.000231	0.000252	0.000296
iE-DAP	0.000908	0.001144	0.001527	0.00117	0.001436	0.001515
OASL	WT				NAGK KO Pool
0	2.6e-05	2.5e-05	2.4e-05	3e-05	1.7e-05	3.4e-05	1.6e-05	5.3e-05
MDP	7.8e-05	8e-05	9.1e-05	9.7e-05	1.7e-05	2.2e-05	2.3e-05	2.2e-05
iE-DAP	6.9e-05	8.3e-05	7.9e-05	0.000104	6.6e-05	8.5e-05	8.3e-05	8.7e-05
NFKBIA	WT				NAGK KO Pool
0	0.00434138	0.0039788	0.0038356	0.00448808	0.00425032	0.00469698	0.00348521	0.00446279
MDP	0.061826	0.0497655	0.054581	0.0657663	0.00370736	0.00438924	0.00241449	0.0040668
iE-DAP	0.0413239	0.0467821	0.0469492	0.0638858	0.0501803	0.0574565	0.0681199	0.0644367
TNF	WT				NAGK KO Pool
0	6e-06	9e-06	9e-06	8e-06	2.1e-05	7e-06	1.2e-05	6e-06
MDP	0.002709	0.002891	0.00348	0.003209	1.4e-05	1.5e-05	7e-06	1.1e-05
iE-DAP	0.000963	0.001766	0.001056	0.00166	0.001167	0.001801	0.001496	0.001501
IL1B	WT				NAGK KO Pool
0	0.00023	0.00017	0.00017	0.00021	0.00025	0.00022	0.00013	0.00025
MDP	0.00866	0.01105	0.01016	0.00883	0.00025	0.00022	0.0002	0.00019
iE-DAP	0.00438	0.00436	0.00547	0.00493	0.00651	0.00526	0.0052	0.00373
RIPK2	WT				NAGK KO Pool
0	0.00119	0.001654	0.001329	0.001612	0.000684	0.001654	0.001253	0.001756
MDP	0.00257	0.002828	0.00301	0.002895	0.001555	0.001745	0.001533	0.001732
iE-DAP	0.002135	0.002227	0.002385	0.003257	0.001743	0.002585	0.002385	0.002676
NOD2	WT				NAGK KO Pool
0	0.000155	6.8e-05	0.000194	8.3e-05	0.000122	0.000149	0.000155	0.000279
MDP	0.000114	0.00023	0.000202	0.000271	0.000179	0.000145	0.000216	0.000195
iE-DAP	0.000199	0.000151	0.000244	0.000206	0.00013	0.000251	0.000197	0.000292
NAGK	WT			NAGK KO Pool
0	0.0027426	0.0020733	0.0019062	1.57e-05	1.03e-05	3.4e-06
MDP	0.0028586	0.0023617	0.0023686	1.45e-05	1.45e-05	1.15e-05
iE-DAP	0.0026698	0.0022197	0.0024816	1.44e-05	9.2e-06	1.31e-05
