# Supplementary material for: Phosphorylation of muramyl peptides by NAGK is required for NOD2 activation
Source: Nature. 2022 Aug 24;609(7927):590–6. doi: 10.1038/s41586-022-05125-x (PMC9477735; doi:10.1038/s41586-022-05125-x)
Supplement: Supplementary file 12 — Source Data Extended Data Fig. 5 [file 41586_2022_5125_MOESM12_ESM.xlsx]

## Sheet: Extended Data Fig. 5a
Extended Data Fig. 5a
MDP	WT			NAGK KO Pool
0	0.0911	0.1118	0.0989	0.0902	0.0966	0.0903
16.13 ng/mL	0.2056	0.2572	0.228	0.1003	0.1031	0.1559
31.25 ng/mL	0.2305	0.3089	0.287	0.1036	0.1131	0.1376
62.5 ng/mL	0.2756	0.3754	0.3356	0.1139	0.1217	0.1446
125 ng/mL	0.3179	0.3735	0.354	0.1075	0.1519	0.1373
250 ng/mL	0.3576	0.3972	0.389	0.1171	0.1244	0.1535
TNF	WT			NAGK KO Pool
0	0.1082	0.1114	0.0947	0.1086	0.1054	0.1068
18.75 ng/mL	0.3588	0.3235	0.2798	0.3667	0.3813	0.4256

## Sheet: Extended Data Fig. 5b
Extended Data Fig. 5b
PGN - S. aureus	WT			NAGK KO Pool
0	0.0863	0.1119	0.1128	0.0854	0.0908	0.102
625 ng/mL	0.2084	0.2163	0.2213	0.1099	0.1141	0.1331
1250 ng/mL	0.2485	0.2847	0.2338	0.0973	0.1182	0.135
2500 ng/mL	0.312	0.3513	0.3198	0.1062	0.1107	0.1424
5000 ng/mL	0.3432	0.3604	0.3437	0.1064	0.1318	0.1407
10000 ng/mL	0.3683	0.3662	0.3473	0.1112	0.1318	0.1486
PGN - E. coli	WT			NAGK KO Pool
0	0.1246	0.1184	0.0944	0.107	0.1101	0.1028
625 ng/mL	0.1738	0.1524	0.149	0.1187	0.1142	0.1179
1250 ng/mL	0.207	0.2013	0.147	0.1199	0.1277	0.1178
2500 ng/mL	0.258	0.2337	0.2397	0.1179	0.1306	0.138
5000 ng/mL	0.3014	0.2905	0.2763	0.1322	0.1297	0.1454
10000 ng/mL	0.3825	0.3362	0.2386	0.1353	0.1319	0.1373

## Sheet: Extended Data Fig. 5d
Extended Data Fig. 5d
IL-8	WT			NAGK KO Clone #1			NAGK KO Clone #3
0	128.902	85.0673	41.5789	44.6887	6.42452	40.2364	60.7169	46.9685	34.8759
L18-MDP	389.437	388.021	225.97	61.868	60.7169	44.2665	58.4172	80.4002	34.8759
MDP	293.303	276.074	160.639	67.6361	53.8278	49.653	64.1727	39.0033	37.5543
C12-iE-DAP	184.263	313.389	327.963	213.565	285.672	264.857	243.298	195.933	436.704
