# Supplementary material for: Phosphorylation of muramyl peptides by NAGK is required for NOD2 activation
Source: Nature. 2022 Aug 24;609(7927):590–6. doi: 10.1038/s41586-022-05125-x (PMC9477735; doi:10.1038/s41586-022-05125-x)
Supplement: Supplementary file 13 — Source Data Extended Data Fig. 6 [file 41586_2022_5125_MOESM13_ESM.xlsx]

## Sheet: Extended Data Fig. 6a
Extended Data Fig. 6a
MTP-Fluorescein	Untreated 1 hr			1 hour MTP-Fluorescein			Untreated 18h			18h MTP-Fluorescein
WT	70.6	61.6	64.2	157	130	134	80.9	70.6	73.2	750	717	800
NAGK KO Pool	73.2	62.9	64.2	148	126	129	80.9	74.5	73.2	582	583	658
		The same untreated control samples were used for the MTP and the TP experiment.

## Sheet: Extended Data Fig. 6b
Extended Data Fig. 6b
TP-Fluorescein	Untreated 1 hr			1 hour TP-Fluorescein			Untreated 18h			18h TP-Fluorescein
WT	70.6	61.6	64.2	105	88.7	92.5	80.9	70.6	73.2	259	245	261
NAGK KO Pool	73.2	62.9	64.2	105	87.4	88.7	80.9	74.5	73.2	254	237	265
		The same untreated control samples were used for the MTP and the TP experiment.
