# Supplementary material for: Phosphorylation of muramyl peptides by NAGK is required for NOD2 activation
Source: Nature. 2022 Aug 24;609(7927):590–6. doi: 10.1038/s41586-022-05125-x (PMC9477735; doi:10.1038/s41586-022-05125-x)
Supplement: Supplementary file 14 — Source Data Extended Data Fig. 7 [file 41586_2022_5125_MOESM14_ESM.xlsx]

## Sheet: Extended Data Fig. 7b
Extended Data Fig. 7b
	0			0 + doxycycline			MDP + doxycycline			C12-iE-DAP + Doxycycline
WT KBM7	1.01	2.85	1.91	0.66	2.36	2.26	48.5	44.5	47.1	27.2	23.5	32.1
NAGK KO pool	0.47	2.09	2.26	1.34	2.41	1.85	1.1	2.11	2.11	28.1	26.4	35.4
NAGK KO pool + WT NAGK	3.84	8.23	2.26	8.65	2.71	3.02	58.3	46.4	48.7	44.8	32.4	36.9
NAGK KO pool + D107V NAGK	1.14	2.31	2.67	1.13	2.87	3.02	1.02	2.79	3.22	32.7	37.2	47.1
