# Supplementary material for: Phosphorylation of muramyl peptides by NAGK is required for NOD2 activation
Source: Nature. 2022 Aug 24;609(7927):590–6. doi: 10.1038/s41586-022-05125-x (PMC9477735; doi:10.1038/s41586-022-05125-x)
Supplement: Supplementary file 15 — Source Data Extended Data Fig. 9 [file 41586_2022_5125_MOESM15_ESM.xlsx]

## Sheet: Extended Data Fig. 9a
Extended Data Fig. 9a
NOD2-HEK cells - WT	MDP [M]			pMDP [M]
0	52.4473	139.956	25.7832	20.9017	170.365	31.4592
2.08e-12	33.5017	103.656	0	65.1082	67.5629	20.1121
1.04e-11	27.1987	43.6141	59.9119	65.1082	103.656	8.78421
5.2e-11	33.5017	31.6735	37.14	27.1987	31.6735	48.5162
2.6e-10	52.4473	97.6264	99.9509	103.238	127.833	169.154
1.3e-09	244.978	293.479	321.606	173.725	213.184	198.202
6.5e-09	873.361	744.21	1021.39	497.265	508.413	612.563
3.25e-08	1302.91	1129.35	949.315	952.693	1030.85	955.835
1.62e-07	1325.92	1122.26	826.626	844.75	906.418	955.835
8.12e-07	1047.7	1086.95	725.034	510.817	851.887	624.967
4.06e-06	1025.66	872.281	923.297	551.639	605.6	674.812
2.03e-05	945.442	770.958	687.332	703.537	975.247	858.694

## Sheet: Extended Data Fig. 9b
Extended Data Fig. 9b
NOD2-HEK cells - KO Clone B	MDP [M]			pMDP [M]
0	24.355	15.6598	33.061	37.4181	6.97546	37.4181
2.08e-12	37.4181	0	33.061	28.7066	15.6598	20.0061
1.04e-11	20.0061	20.0061	11.3163	37.4181	11.3163	2.63733
5.2e-11	20.0061	11.3163	24.355	54.8737	24.355	11.3163
2.6e-10	15.6598	15.6598	11.3163	151.668	142.812	169.412
1.3e-09	11.3163	24.355	28.7066	294.899	151.668	236.356
6.5e-09	11.3163	6.97546	15.6598	723.857	459.627	680.711
3.25e-08	6.97546	6.97546	24.355	913.967	704.648	633.082
1.62e-07	41.7779	28.7066	37.4181	958.584	562.242	685.492
8.12e-07	67.9941	33.061	63.6179	714.246	473.532	656.856
4.06e-06	129.551	147.239	142.812	772.112	441.131	614.121
2.03e-05	675.934	548.16	637.831	618.857	562.242	562.242
