# Supplementary material for: Phosphorylation of muramyl peptides by NAGK is required for NOD2 activation
Source: Nature. 2022 Aug 24;609(7927):590–6. doi: 10.1038/s41586-022-05125-x (PMC9477735; doi:10.1038/s41586-022-05125-x)
Supplement: Supplementary file 16 — Source Data Extended Data Fig. 10 [file 41586_2022_5125_MOESM16_ESM.xlsx]

## Sheet: Extended Data Fig. 10b
Extended Data Fig. 10b
IL-1b mScarlet (% positive cells)	WT				NAGK KO Pool				NAGK KO Pool + GC6218
0	2.01	2.09	1.3	1.21	2.86	1.6	1.16	1.24	2.97	3.09	1.79	1.89
0 + doxycycline	2.09	1.99	1.29	1.42	2.09	1.79	1.69	1.53	3.48	3.1	2.04	2.25
MDP + doxycycline	61	60.5	43.4	43.7	1.93	2.33	1.28	1.44	24.8	25.6	19.3	19.2
C12-iE-DAP + doxycycline	33.5	32.7	21.4	22.1	33.7	32.9	21.6	21.3	39.9	39.5	27.5	25.8
IP-10 (pg/mL)	WT				NAGK KO Pool				NAGK KO Pool + GC6218
0	0	2.56614	0	33.4659	0	0	0	0	0	0	0	512.515
0 + doxycycline	0	0	0	0	0	0	0	0	0	0	0	0
MDP + doxycycline	8338.21	7558.39	8247.56	11579.4	0	0	0	0	2932.36	1684.98	2622.68	3208.1
C12-iE-DAP + doxycycline	2200.87	2887.35	2579.45	2753.88	1310.44	3302.26	1570.69	3445.69	2408.88	2622.68	2159.93	3591.85
